# Supplementary material for: Transcriptomic analysis reveals distinct adaptive molecular mechanism in the hippocampal CA3 from rats susceptible or not-susceptible to hyperthermia-induced seizures
Source: Sci Rep. 2023 Jun 24;13:10265. doi: 10.1038/s41598-023-37535-w (PMC10290664; doi:10.1038/s41598-023-37535-w)
Supplement: Supplementary file 1 — Supplementary Information. [file 41598_2023_37535_MOESM1_ESM.zip]

Archive with 12 entries (9 files):
- SupplementaryInformation/
- SupplementaryInformation/.DS_Store
- __MACOSX/
- __MACOSX/SupplementaryInformation/
- __MACOSX/SupplementaryInformation/._.DS_Store
- SupplementaryInformation/Supplementary Information_BandoSY et al.docx
- __MACOSX/SupplementaryInformation/._Supplementary Information_BandoSY et al.docx
- SupplementaryInformation/Supplementary Tables BandoSY et al.xlsx
- __MACOSX/SupplementaryInformation/._Supplementary Tables BandoSY et al.xlsx
- SupplementaryInformation/~$pplementary Information_fullDEGSR23.docx
- __MACOSX/SupplementaryInformation/._~$pplementary Information_fullDEGSR23.docx
- __MACOSX/._SupplementaryInformation
