# Supplementary material for: Transcriptomic analysis reveals distinct adaptive molecular mechanism in the hippocampal CA3 from rats susceptible or not-susceptible to hyperthermia-induced seizures
Source: Sci Rep. 2023 Jun 24;13:10265. doi: 10.1038/s41598-023-37535-w (PMC10290664; doi:10.1038/s41598-023-37535-w)
Supplement: Supplementary file 1 — Supplementary Information. [file 41598_2023_37535_MOESM1_ESM.zip › SupplementaryInformation/Supplementary Tables BandoSY et al.xlsx]

## Sheet: Title
Transcriptomic analysis reveals distinct adaptive molecular mechanism in the hippocampal CA3 from rats susceptible or not-susceptible to hyperthermia-induced seizures
Silvia Y. Bando1*, Fernanda B. Bertonha1, Pedro H. N. Menezes1, Nathália A. Khaled1, Paula Santos1, Mara de S. Junqueira2, André K. Takahara1, Roberto M Cesar Jr3, Carlos A. Moreira-Filho1
1 Department of Pediatrics, Faculdade de Medicina da Universidade de São Paulo, São Paulo, SP, 05403-900, Brazil.
2 Department of Radiology and Oncology, Centro de Investigação Translacional em Oncologia – Instituto do Câncer do Estado de São Paulo, Faculdade de Medicina da Universidade de São Paulo, São Paulo, SP, 05403-000, Brazil.
3 Department of Computer Science, Instituto de Matemática e Estatística da Universidade de São Paulo, SP, 05508-040, Brazil.
Silvia Y. Bando, silvia.bando@fm.usp.br, https://orcid.org/0000-0003-3794-2440
Fernanda B. Bertonha, fernanda.bernardi@fm.usp.br, https://orcid.org/0000-0002-3675-1362
Pedro H. N. Menezes, pedronmenezes45@gmail.com
Nathália A. Khaled, nathalia.khaled@gmail.com
Paula Santos, paula.gaader@gmail.com, https://orcid.og/0000-0002-4144-9010
Mara de S. Junqueira, mara.junqueira@hc.fm.usp.br, https://orcid.org/0000-0002-2404-6543
André K. Takahara, akeiji.taka@gmail.com
Roberto M. Cesar Jr, rmcesar@usp.br, https://orcid.org/0000-0003-2701-4288
Carlos A. Moreira-Filho, cmoreira@usp.br , https://orcid.org/0000-0003-3433-4714
* Correspondence: Silvia Yumi Bando, PhD; silvia.bando@fm.usp.br; tel 55-11-3061-8449

## Sheet: Table S1
Table S1. miRNAs expressed in each group in at least one time-interval. Expression values in log2 scale. The expression values in bold letters are differentially expressed miRNA across four-time intervals identified in each group. ND, miRNA expression did not detected by microarray analysis
			HNS group				HS group				CT group
Group	no. miRNAs	miRNA	P12	P30	P60	P120	P12	P30	P60	P120	P12	P30	P60	P120
HNS; HS; CT	44	rno-miR-7b	3.04767	3.86159	3.73101	3.59913	2.93135	3.03281	2.81211	3.50016	2.87884	3.66658	3.35257	2.72484
		rno-miR-6216	2.99206	5.74984	6.3052	6.97227	3.69108	4.77409	4.39343	4.81734	3.44148	3.89968	6.45084	5.15272
		rno-miR-190a-5p	3.05317	4.01452	3.67304	3.6288	3.33798	2.75932	2.61396	3.76688	3.32513	3.14948	3.11272	2.98727
		rno-miR-369-5p	2.54404	4.42986	2.88563	3.20285	2.43816	3.67964	2.75609	2.69429	2.63431	3.93275	3.03284	2.53654
		rno-miR-223-3p	2.24223	3.8023	2.69408	2.34494	2.34265	2.8786	3.8313	3.69676	2.61013	3.41711	3.49557	3.10235
		rno-miR-206-5p	3.76738	4.68838	3.15385	3.35731	3.6065	3.9793	3.28255	3.20516	3.68868	4.28089	3.35277	2.95953
		rno-miR-494-3p	4.88793	6.04637	6.87176	7.6509	5.44939	6.40956	7.51616	7.71092	5.15409	5.01943	7.83141	6.806
		rno-miR-1-5p	3.07154	4.88531	2.64036	2.66889	3.04043	3.47417	3.45065	3.27019	2.87517	3.91586	3.51148	2.85999
		rno-miR-211-5p	3.30168	4.30417	2.75758	3.22639	3.23829	4.0421	4.06702	3.691	2.93693	4.49943	3.72305	2.92192
		rno-miR-142-3p	3.09709	4.4271	3.28528	3.40116	3.27221	3.47971	2.61107	2.78372	3.06497	3.77795	3.31348	3.10737
		rno-let-7a-5p	6.79438	8.13701	8.86169	9.23161	5.54676	8.74296	6.90399	7.69155	5.09233	8.8756	8.11295	8.20019
		rno-let-7a-1-3p	3.3491	4.39195	3.03982	2.97405	3.09789	3.50696	2.93041	3.05485	3.42357	3.96149	3.30079	2.46223
		rno-miR-376c-5p	3.32883	3.17121	3.45502	3.43302	3.34359	3.26193	2.81401	3.17992	3.24302	3.80639	3.1904	2.6841
		rno-let-7e-5p	5.13635	6.90366	6.5271	6.83359	3.6678	7.96693	5.50495	7.37763	4.59957	7.25547	6.12856	6.29928
		rno-miR-29b-1-5p	3.4152	3.5219	3.30769	3.08335	3.45672	2.63133	2.30818	3.31561	3.27333	2.99869	2.82925	3.24016
		rno-let-7d-5p	5.34175	6.84922	7.01649	7.33324	4.23209	8.13372	5.88261	7.27713	4.8756	7.36285	6.35659	6.46171
		rno-miR-125b-5p	6.65608	7.62216	8.49506	8.58914	6.91231	8.83725	8.23112	7.25329	5.44631	7.18065	8.13784	7.02376
		rno-miR-29a-5p	3.20977	4.84643	3.26501	3.35483	3.17445	3.66981	2.95973	2.64505	3.10116	3.88901	3.3902	3.1048
		rno-miR-32-3p	4.83508	5.30751	3.77115	3.9682	4.49168	3.64573	3.82096	5.05362	4.42662	3.83933	4.36605	3.49168
		rno-miR-466d	3.43109	4.27431	3.14237	3.53609	3.21143	3.80936	3.09196	3.55493	3.82122	4.36429	4.10585	3.21055
		rno-let-7f-5p	5.55758	6.54719	8.09007	8.43116	4.87542	7.89922	6.04586	7.15998	4.22611	8.28801	7.71638	7.62219
		rno-let-7b-5p	8.06044	8.90762	8.28863	8.72887	6.89855	9.89919	8.22373	8.58483	7.24358	9.92688	8.49851	8.6993
		rno-miR-434-3p	3.99904	5.77242	4.46107	4.89034	3.05607	4.26958	4.748	3.89721	3.04516	5.78873	5.53774	4.9992
		rno-miR-329-3p	2.66297	2.62599	2.66515	3.09477	2.80117	3.4849	3.79025	3.90582	2.70669	4.37388	4.19925	3.13072
		rno-let-7f-1-3p	2.81246	4.17717	2.72342	2.70821	2.41471	2.71618	2.56818	3.07916	2.72809	3.80147	3.55258	2.58141
		rno-miR-136-5p	3.13907	4.48838	2.94686	3.18204	2.98882	3.22337	2.70878	2.67645	3.00698	3.26521	2.96864	2.62084
		rno-miR-16-3p	3.16083	3.50165	3.07346	2.97271	3.05755	3.27916	2.59958	2.39468	3.16762	3.4383	2.51438	2.22538
		rno-miR-127-3p	3.52672	5.43544	4.67027	4.88342	3.21233	4.8779	4.82428	4.88965	ND	4.37466	4.63091	3.96869
		rno-miR-466b-5p	4.37452	5.67797	2.89166	3.18257	4.71992	5.48787	4.32339	3.07081	5.16145	4.62032	4.29104	3.31613
		rno-miR-128-3p	4.09509	5.52085	6.31698	6.37033	3.31826	6.92169	4.79461	6.35206	3.91497	6.32728	6.15664	5.40427
		rno-miR-1224	7.4458	8.29999	6.75792	7.83057	7.81044	8.72817	8.41567	7.85075	8.30855	6.67766	8.35669	7.54183
		rno-let-7c-5p	8.16808	9.05922	9.03616	9.37755	6.92481	10.0053	8.05328	8.13358	6.77804	10.0871	8.72	8.98881
		rno-miR-15b-3p	3.44426	4.63619	3.38127	3.35916	3.19292	3.38489	2.81193	2.71241	3.17706	3.67477	3.25632	2.89004
		rno-miR-365-3p	3.0668	4.17233	3.80598	4.26759	2.80011	3.30513	3.32331	3.24154	2.94201	3.33673	3.70865	3.20363
		rno-miR-135a-5p	3.83216	5.02838	3.64735	3.79296	3.62199	3.99014	3.20536	3.1554	3.64397	4.07509	3.54257	3.11412
		rno-miR-539-5p	3.13834	4.14666	2.87727	3.12019	3.11718	3.58266	2.87849	3.39451	3.13507	3.66956	3.30556	2.66552
		rno-miR-98-3p	3.46178	4.51182	2.92807	2.73496	3.39348	3.5788	2.74153	2.86647	3.009	3.27746	2.85148	2.50349
		rno-miR-99a-5p	4.2722	6.08394	3.49901	4.19147	3.10647	5.95078	3.73958	4.25603	3.61243	6.21688	4.97441	3.91925
		rno-miR-336-5p	3.27611	4.13486	2.04903	2.45465	2.9428	3.41194	3.38498	3.13614	3.05982	4.14227	3.46105	2.7497
		rno-let-7i-5p	5.46098	6.10996	6.08006	6.63955	4.11847	5.8692	4.65213	4.78547	4.77557	6.556	5.79623	5.26134
		rno-miR-98-5p	3.28826	4.36919	7.08989	7.32511	2.97036	4.38122	2.85646	3.25098	2.69499	4.6196	6.44509	4.74958
		rno-miR-129-1-3p	ND	5.10741	6.29708	6.73702	ND	3.52394	5.14348	4.17084	ND	3.95701	6.50214	5.57831
		rno-miR-125a-5p	4.56923	6.50603	6.1157	6.23835	4.37943	7.05413	6.0526	5.01421	ND	5.94944	6.20187	5.593
		rno-miR-135b-5p	3.38444	4.68499	3.26037	3.42413	3.36308	3.388	2.85373	3.05644	3.63064	4.03484	3.35524	3.04288
HNS; HS	16	rno-miR-374-3p	3.36975	3.84144	3.29627	3.16041	3.21563	3.03372	2.644	3.05076	ND	ND	ND	ND
		rno-miR-3596a	3.06581	4.08713	2.19991	2.24006	2.71982	3.06591	2.68418	2.52914	ND	ND	ND	ND
		rno-miR-7a-5p	2.87443	4.60937	4.65733	4.52924	2.59486	3.22313	3.44609	3.85422	ND	ND	ND	ND
		rno-miR-190b-5p	3.25522	3.48811	3.55798	3.54458	3.12191	2.68543	2.62203	3.14987	ND	ND	ND	ND
		rno-miR-190a-3p	3.60838	4.4494	3.34228	2.93957	3.50586	3.70651	2.72617	2.66453	ND	ND	ND	ND
		rno-miR-129-2-3p	2.8794	6.07328	6.35876	6.57765	2.46616	5.02139	6.05906	4.45418	ND	ND	ND	ND
		rno-let-7f-2-3p	3.27382	4.40679	2.89743	2.92382	2.76854	2.28412	2.23652	3.24228	ND	ND	ND	ND
		rno-let-7c-1-3p	2.65905	4.15165	2.45143	2.45281	2.82113	3.18128	3.12691	3.49516	ND	ND	ND	ND
		rno-miR-369-3p	3.47288	3.47742	3.74345	3.90042	3.19143	2.23101	2.25076	3.42573	ND	ND	ND	ND
		rno-miR-126a-5p	3.01898	4.08324	2.8678	2.90449	3.02102	2.98254	2.38923	2.36507	ND	ND	ND	ND
		rno-miR-300-5p	3.00274	3.39886	3.35903	3.37302	2.80166	2.50772	2.22484	3.18442	ND	ND	ND	ND
		rno-miR-463-5p	2.74906	3.94638	2.58503	2.64133	2.70554	2.37798	2.63144	3.13479	ND	ND	ND	ND
		rno-let-7g-5p	4.39336	5.88244	6.60824	7.26275	4.48865	6.46408	4.42982	5.75882	ND	ND	ND	ND
		rno-miR-29a-3p	ND	5.71521	5.03053	5.63878	2.35599	6.33474	4.58735	5.79166	ND	ND	ND	ND
		rno-miR-291b	2.42855	3.39895	2.74997	3.04578	2.60328	2.63526	2.03503	2.57755	ND	ND	ND	ND
		rno-miR-3571	3.22297	4.60968	2.56019	2.59061	3.28423	3.05017	2.58407	3.08864	ND	ND	ND	ND
HNS; CT	8	rno-miR-672-5p	4.37528	5.52549	2.66642	2.90099	ND	ND	ND	ND	3.51832	3.5061	3.40849	2.60063
		rno-miR-338-3p	2.4993	4.75573	3.50486	3.4967	ND	ND	ND	ND	2.62057	3.6585	3.24261	2.69083
		rno-miR-196c-5p	2.62744	3.87985	3.3923	3.66141	ND	ND	ND	ND	2.65654	3.31665	3.34564	2.83785
		rno-miR-221-3p	2.7519	4.73186	4.60739	4.79935	ND	ND	ND	ND	2.4798	4.88283	4.57053	3.70626
		rno-miR-23b-3p	ND	5.44803	5.198	5.6075	ND	ND	ND	ND	2.45299	5.56988	5.83442	5.42224
		rno-miR-181a-5p	3.40178	5.39527	5.17736	5.12017	ND	ND	ND	ND	ND	5.22696	5.47602	4.65114
		rno-miR-150-5p	2.63753	4.99076	4.21041	4.49076	ND	ND	ND	ND	ND	4.5109	5.03985	3.94751
		rno-miR-154-5p	2.27605	4.14825	2.86051	3.04634	ND	ND	ND	ND	3.06671	4.86475	3.84189	3.09913
HS; CT	3	rno-miR-328a-3p	ND	ND	ND	ND	2.13921	3.95514	5.38575	5.17312	1.9888	5.22095	4.98493	4.29267
		rno-miR-202-5p	ND	ND	ND	ND	2.92426	2.27451	ND	2.94763	2.80353	2.718	2.83389	2.20637
		rno-miR-204-5p	ND	ND	ND	ND	2.56376	3.49881	3.80572	3.13632	2.53716	4.8706	4.46595	3.12288
HNS	36	rno-miR-144-5p	2.80965	3.80485	3.13609	2.88108	ND	ND	ND	ND	ND	ND	ND	ND
		rno-miR-741-5p	2.55249	3.99359	2.21881	2.27061	ND	ND	ND	ND	ND	ND	ND	ND
		rno-miR-384-5p	2.28194	3.69697	2.90372	2.70723	ND	ND	ND	ND	ND	ND	ND	ND
		rno-miR-99a-3p	2.3795	3.82466	2.63613	3.11833	ND	ND	ND	ND	ND	ND	ND	ND
		rno-miR-410-3p	2.98085	3.86506	3.4869	3.57407	ND	ND	ND	ND	ND	ND	ND	ND
		rno-miR-582-5p	2.59566	3.68248	2.72185	2.54767	ND	ND	ND	ND	ND	ND	ND	ND
		rno-miR-376b-5p	3.05826	4.22181	2.76269	3.0083	ND	ND	ND	ND	ND	ND	ND	ND
		rno-miR-196b-5p	2.43967	4.04233	2.87695	3.33515	ND	ND	ND	ND	ND	ND	ND	ND
		rno-miR-130b-5p	3.18035	4.17036	2.44483	3.03473	ND	ND	ND	ND	ND	ND	ND	ND
		rno-miR-539-3p	2.82443	4.1926	2.88253	2.62219	ND	ND	ND	ND	ND	ND	ND	ND
		rno-miR-421-5p	2.60062	3.56498	2.32738	2.61701	ND	ND	ND	ND	ND	ND	ND	ND
		rno-miR-190b-3p	2.81756	3.5807	3.56967	3.93253	ND	ND	ND	ND	ND	ND	ND	ND
		rno-miR-301a-5p	2.77915	4.34618	2.3453	2.242	ND	ND	ND	ND	ND	ND	ND	ND
		rno-miR-26a-5p	2.66654	4.69747	4.42653	4.83367	ND	ND	ND	ND	ND	ND	ND	ND
		rno-miR-34b-5p	2.67827	3.49666	2.95105	3.39767	ND	ND	ND	ND	ND	ND	ND	ND
		rno-miR-107-3p	3.03102	5.40926	4.8377	5.15538	ND	ND	ND	ND	ND	ND	ND	ND
		rno-miR-26b-3p	3.12918	4.48626	2.52579	2.38154	ND	ND	ND	ND	ND	ND	ND	ND
		rno-miR-130a-5p	2.49623	3.7902	2.45746	2.54314	ND	ND	ND	ND	ND	ND	ND	ND
		rno-miR-331-5p	2.50553	3.4027	2.81673	3.04676	ND	ND	ND	ND	ND	ND	ND	ND
		rno-miR-103-3p	3.64157	5.69082	4.53033	4.82382	ND	ND	ND	ND	ND	ND	ND	ND
		rno-miR-196a-5p	2.53913	3.97873	3.34227	3.33201	ND	ND	ND	ND	ND	ND	ND	ND
		rno-miR-471-5p	2.53455	4.10797	2.61579	2.41781	ND	ND	ND	ND	ND	ND	ND	ND
		rno-miR-875	2.73595	3.83682	2.57252	2.73965	ND	ND	ND	ND	ND	ND	ND	ND
		rno-miR-323-3p	2.96362	4.48891	3.33629	3.76412	ND	ND	ND	ND	ND	ND	ND	ND
		rno-miR-186-5p	2.90807	3.9081	4.11543	4.57452	ND	ND	ND	ND	ND	ND	ND	ND
		rno-miR-291a-3p	2.87806	3.99527	2.83892	3.00891	ND	ND	ND	ND	ND	ND	ND	ND
		rno-miR-384-3p	3.19073	4.55407	2.94258	2.57511	ND	ND	ND	ND	ND	ND	ND	ND
		rno-miR-29c-3p	2.26438	4.03929	3.51215	3.76506	ND	ND	ND	ND	ND	ND	ND	ND
		rno-miR-124-3p	2.45775	5.23357	6.50099	6.92195	ND	ND	ND	ND	ND	ND	ND	ND
		rno-miR-9a-5p	2.9588	4.96931	4.43973	4.28023	ND	ND	ND	ND	ND	ND	ND	ND
		rno-miR-16-5p	3.25831	5.35357	3.13366	3.7425	ND	ND	ND	ND	ND	ND	ND	ND
		rno-miR-872-5p	2.38004	4.28243	2.6802	3.02378	ND	ND	ND	ND	ND	ND	ND	ND
		rno-miR-1896	2.39264	4.34316	3.12602	4.03844	ND	ND	ND	ND	ND	ND	ND	ND
		rno-miR-466b-2-3p	3.32297	4.88678	2.79206	3.00883	ND	ND	ND	ND	ND	ND	ND	ND
		rno-miR-3473	3.277	4.55018	5.18313	5.99377	ND	ND	ND	ND	ND	ND	ND	ND
		rno-miR-483-5p	ND	4.09647	3.48217	4.28204	ND	ND	ND	ND	ND	ND	ND	ND
HS	3	rno-miR-340-3p	ND	ND	ND	ND	2.44964	2.95802	2.92942	2.96016	ND	ND	ND	ND
		rno-miR-211-3p	ND	ND	ND	ND	4.69304	3.63237	4.09013	2.84885	ND	ND	ND	ND
		rno-miR-3596d	ND	ND	ND	ND	2.79025	2.52327	2.47813	2.77995	ND	ND	ND	ND
CT	2	rno-miR-191a-3p	ND	ND	ND	ND	ND	ND	ND	ND	2.20878	3.60883	2.98904	2.43382
		rno-miR-298-3p	ND	ND	ND	ND	ND	ND	ND	ND	2.29918	4.13099	3.22134	2.19122

## Sheet: Table S2
Table S2. Enrichment analysis for the modules correlated with the CT group in the P12 time-interval. Terms in bold appear in the histogram
GO Biological Process Terms	No. genes	P-value	Genes
cellular protein metabolic process (GO:0044267)	9	0.000643551	Rpl7a;Rpl32;Rpsa;Rps27a;Rpl17;Rpl6;Rps23
ribosome biogenesis (GO:0042254)	8	1.43983e-05	Tob1;Tnrc6a
gene expression (GO:0010467)	7	0.00431943	Tob1;Tnrc6a
cellular macromolecule biosynthetic process (GO:0034645)	7	0.0021612	Rpl7a;Rpl32;Rpsa;Rps27a;Rpl17;Rpl6;Rps23
translation (GO:0006412)	7	0.000227501	Lactb;Ncoa2;Adipor1;Fdft1
ncRNA processing (GO:0034470)	7	0.00015486	Rpl7a;Rpl32;Fbxo2;Rpsa;Igfbp7;Rps27a;Rpl17;Rpl6;Rps23
rRNA processing (GO:0006364)	7	6.06824e-05	Rpl7a;Rpl32;Rpsa;Rps27a;Rpl17;Rpl6;Rps23
nuclear-transcribed mRNA catabolic process (GO:0000956)	7	5.63809e-05	Rpl7a;Rpl32;Nob1;Tex10;Rpl17;Rpl6;Wdr55
rRNA metabolic process (GO:0016072)	7	3.99909e-05	Rpl7a;Rpl32;Nob1;Tex10;Rpl17;Rpl6;Wdr55
peptide biosynthetic process (GO:0043043)	7	3.99909e-05	Rpl7a;Rpl32;Rpsa;Rps27a;Rpl17;Rpl6;Rps23
nuclear-transcribed mRNA catabolic process, nonsense-mediated decay (GO:0000184)	7	3.8114e-06	Rpl7a;Rpl32;Nob1;Tex10;Rpl17;Rpl6;Wdr55
protein targeting to ER (GO:0045047)	7	2.049e-06	Rpl7a;Rpl32;Rpsa;Rps27a;Rpl17;Rpl6;Rps23
cotranslational protein targeting to membrane (GO:0006613)	7	1.10406e-06	Rpl7a;Rpl32;Nob1;Tex10;Glul;Rpl17;Rpl6;Wdr55
cytoplasmic translation (GO:0002181)	7	1.02664e-06	Rpl7a;Rpl32;Rpsa;Rps27a;Rpl17;Rpl6;Rps23
SRP-dependent cotranslational protein targeting to membrane (GO:0006614)	7	8.21104e-07	Rpl7a;Rpl32;Rpsa;Rps27a;Rpl17;Rpl6;Rps23
regulation of lipid metabolic process (GO:0019216)	4	0.00190241	Rpl7a;Rpl32;Rpsa;Rps27a;Rpl17;Rpl6;Rps23
regulation of nuclear-transcribed mRNA poly(A) tail shortening (GO:0060211)	2	0.00322153	Rpl7a;Rpl32;Rpsa;Rps27a;Rpl17;Rpl6;Rps23
positive regulation of nuclear-transcribed mRNA poly(A) tail shortening (GO:0060213)	2	0.00241102	Rpl7a;Rpl32;Rpsa;Rps27a;Rpl17;Rpl6;Rps23

## Sheet: Table S3
Table S3. miRNAs and target genes identified in the highly correlated module with the CT group in P12 time-interval
Module	Abundantly expressed miRNA	miRNA in the miRTarBase	N. genes	Module target genes
Green	let-7b-5p	hsa-let-7b-5p	7	Ddx28;Ccnk;Psmg4;Rpsa;Pald1;Tpt1;Wdr55
	miR-125b-5p	hsa-miR-125b-5p	2	Lactb;Cox7c
	let-7b-5p	mmu-let-7b-5p	1	Gxylt1
	let-7c-5p	hsa-let-7c-5p	1	Dot1l

## Sheet: Table S4
Table S4. Enrichment analyses for the modules correlated with the HNS and HS groups in the P30 time-interval.Terms in bold appear in the histogram
Module	Databank	Terms	No.genes	P-value	Genes
Black	GO Biological Process	protein K6-linked ubiquitination (GO:0085020)	2	0.00189247	Ankrd39;Ube2s
		negative regulation of circadian rhythm (GO:0042754)	2	0.00235412	Cipc;Cry2
		regulation of actin filament-based movement (GO:1903115)	2	0.00235412	Mylk2;Scn5a
		regulation of myoblast fusion (GO:1901739)	2	0.00341935	Ehd1;Scgb3a1
		regulation of histone modification (GO:0031056)	2	0.0040215	Nnmt;Park7
		positive regulation of calcineurin-mediated signaling (GO:0106058)	2	0.0040215	Ptbp1;Lmcd1
Green	GO Biological Process	cannabinoid signaling pathway (GO:0038171)	2	0.000975468	Dagla;Cnr1
		macromolecule biosynthetic process (GO:0009059)	2	0.00145357	Eif4g2;Rps23
		N-terminal peptidyl-methionine acetylation (GO:0017196)	2	0.00145357	Naa30;Naa20
		nuclear-transcribed mRNA catabolic process (GO:0000956)	7	0.00169759	Cnot4;Rps9;Nbas;Csde1;Samd4b;Smg8;Rps23
		regulation of protein localization to nucleolus (GO:1904749)	2	0.00267777	Mcrs1;Glul
		respiratory chain complex III assembly (GO:0017062)	2	0.00267777	Slc25a33;Ttc19
		mitochondrial respiratory chain complex III assembly (GO:0034551)	2	0.00267777	Slc25a33;Ttc19
		negative regulation of cellular protein catabolic process (GO:1903363)	2	0.00424723	Furin;Atraid
	KEGG	RNA transport	7	0.00272687	Pop7;Fxr2;Eif3j;Eif3h;Phax;Rpp25l;Eif4g2
		Pentose phosphate pathway	3	0.00327799	Prps2;Taldo1;Idnk
Red	GO Biological Process	protein ubiquitination (GO:0016567)	17	6.71605e-05	Rnf31;Atg3;Phc1;Mgrn1;Siah1;Fbxw9;Mib2;Ube2g1;Bcl10;Ube2l3;Psma5;Dcaf15;Arih2;Peli1;Rnf185;Rnf220;Rnf187
		protein polyubiquitination (GO:0000209)	11	0.000692792	Psma5;Rnf31;Dcaf15;Siah1;Fbxw9;Arih2;Peli1;Mib2;Ube2g1;Ube2l3;Rnf187
		mRNA processing (GO:0006397)	10	0.00174188	Kin;Nudt21;Sart3;Raver1;Pdcd7;Alyref;Supt4h1;Gpatch1;Gemin6;Smndc1
		mRNA splicing, via spliceosome (GO:0000398)	9	0.00322676	Nudt21;Prmt7;Sart3;Raver1;Pdcd7;Alyref;Gpatch1;Gemin6;Smndc1
		protein stabilization (GO:0050821)	8	0.00079501	Stx12;Morc3;Pex6;Flot2;Cct8;Ppib;Stk4;Zbed3
		macroautophagy (GO:0016236)	7	0.000348517	Atg3;Map1lc3b;Vps33a;Lix1l;Prkag2;Atp13a2;Chmp6
		retrograde transport, endosome to Golgi (GO:0042147)	6	0.000403294	Ehd3;Gosr2;Trappc10;Rhobtb3;Tbc1d23;Rab6b
		cytosolic transport (GO:0016482)	6	0.00171701	Ehd3;Gosr2;Rhobtb3;Tbc1d23;Hook3;Rab6b
		protein glycosylation (GO:0006486)	6	0.00304449	St3gal4;Alg12;Mgat2;Ogt;B4galt5;Fktn
		ribonucleoprotein complex assembly (GO:0022618)	6	0.00380269	Nudt21;Sart3;Prmt7;Gemin6;Rsl24d1;Tarbp2
		tRNA processing (GO:0008033)	5	0.000664498	Ssb;Rpp30;Elac2;Trmt1;Thumpd1
		hemopoiesis (GO:0030097)	5	0.00367796	Ythdf2;Kmt2a;Armc6;Arih2;Atf4
		mRNA metabolic process (GO:0016071)	5	0.00384855	Kin;Nudt21;Ssb;Ythdf2;Supt4h1
		histone H4 acetylation (GO:0043967)	4	0.00183554	Morf4l1;Kmt2a;Kansl1;Ogt
		autophagosome organization (GO:1905037)	4	0.00323803	Atg3;Stx12;Map1lc3b;Atp13a2
		positive regulation of establishment of protein localization to mitochondrion (GO:1903749)	4	0.00323803	Rnf31;Arih2;Nmt1;Ube2l3
		protein K48-linked ubiquitination (GO:0070936)	4	0.00345311	Arih2;Peli1;Ube2g1;Rnf187
		RNA modification (GO:0009451)	4	0.00367772	Ssb;Bcdin3d;Trmt1;Thumpd1
		histone H4-K16 acetylation (GO:0043984)	3	0.00108796	Kmt2a;Kansl1;Ogt
		regulation of programmed necrotic cell death (GO:0062098)	3	0.00126972	Peli1;Flot2;Ogt
		regulation of necroptotic process (GO:0060544)	3	0.00192562	Peli1;Flot2;Ogt
		keratan sulfate biosynthetic process (GO:0018146)	3	0.00342229	St3gal4;Prelp;B4galt5
		establishment of endothelial barrier (GO:0061028)	3	0.00378679	Rap1b;Tjp1;Rapgef3
		tRNA 3'-end processing (GO:0042780)	2	0.00172355	Ssb;Elac2
		mitochondrial RNA processing (GO:0000963)	2	0.00317131	Supv3l1;Elac2

## Sheet: Table S5
Table S5. miRNAs and target genes identified in the highly correlated modules with the HNS or HS groups in P30 time-interval
Module	Group	miRNA (abundantly expressed in bold)	miRNA in the miRTarBase	N. genes	Module target genes
Black	HNS and HS	let-7a-5p	hsa-let-7a-5p	1	Cry2
		let-7e-5p	hsa-let-7e-5p	2	Cry2;Lrrc41
		let-7b-5p	mmu-let-7b-5p	1	Fnip2
		let-7d-5p	hsa-let-7d-5p	1	Cry2
		miR-125b-5p	hsa-miR-125b-5p	6	Ehd1;Arf3;Abtb1;Ptbp1;Ubr7;Cdkn2a
		let-7c-5p	hsa-let-7c-5p	2	Rab5b;Cry2
	HS	let-7f-5p	hsa-let-7f-5p	1	Cry2
	HNS	miR-16-5p	hsa-miR-16-5p	7	Ivns1abp;Rexo1;Klhl15;Ube2s;Cdkn2a;Lypd2;Ybx3
		miR-410-3p	mmu-miR-410-3p	2	Mgea5;Etv3
		miR-26a-5p	mmu-miR-26a-5p	3	Zic2;Leng8;Fnip2
		miR-34b-5p	mmu-miR-34b-5p	1	Paqr8
		miR-124-3p	mmu-miR-124-3p	4	Tor3a;Ptbp1;Klhl15;Mcf2l
		miR-539-3p	mmu-miR-539-3p	1	Acr
		miR-130b-5p	hsa-miR-130b-5p	3	Trim8;Cry2;Fgf1
		miR-196a-5p	hsa-miR-196a-5p	2	Etv3;Lrrc41
		miR-186-5p	hsa-miR-186-5p	4	Tlx3;Amz1;Fnip2;Lrrc41
		miR-144-5p	hsa-miR-144-5p	1	Brd3
		miR-99a-3p	hsa-miR-99a-3p	1	Wiz
		miR-29c-3p	hsa-miR-29c-3p	1	Ppy
		miR-384-5p	mmu-miR-384-5p	1	Mgea5
	HS	miR-340-3p	hsa-miR-340-3p	2	Rab5b;Nt5dc3
Green	HNS	let-7a-5p	hsa-let-7a-5p	10	Naa30;Ndufaf7;Psma2;Sfswap;Naa20;Samd4b;Akap17a;Glul;Vgll4;Eif4g2
		let-7e-5p	mmu-let-7e-5p	1	Eif3j
		let-7b-5p	hsa-let-7b-5p	14	Naa30;Usp15;Naa20;Ube2d2;Lpl;Pa2g4;Fxr2;Kif2a;Ndufaf7;Reep4;Psmg4;Dnajc8;Eif4g2;Tpt1
		let-7d-5p	hsa-let-7d-5p	4	Naa30;Naa20;Cbr4;Eif4g2
		miR-125b-5p	hsa-miR-125b-5p	6	Pdzd11;Tdg;Qsox2;Cox7c;Bcl2l2;Snrpb
		let-7c-5p	hsa-let-7c-5p	4	Naa30;Pcf11;Naa20;Eif4g2
		miR-291a-3p	mmu-miR-291a-3p	2	Lpl;Fbxl3
		miR-16-5p	hsa-miR-16-5p	20	Mcfd2;Usp15;Mrps14;Furin;Pa2g4;Tm7sf3;Yars2;Camsap1;Cyb5r1;Smdt1;Pnp;Kif2a;Csde1;Caprin1;Eif3h;Qsox2;Slc25a22;Pafah1b2;Psph;Tpt1
		miR-410-3p	hsa-miR-410-3p	4	Mcfd2;Csde1;Gtf2b;Fbxl3
		miR-582-5p	hsa-miR-582-5p	3	Cdc42ep4;Slc25a33;Eif4g2
		miR-26b-3p	hsa-miR-26b-3p	1	Slc25a33
		miR-26a-5p	hsa-miR-26a-5p	9	Nus1;Git2;Dst;Reep4;Tdg;Phax;Arhgef1;Cox5a;Eif4g2
		miR-34b-5p	hsa-miR-34b-5p	4	Cnot4;Ankrd42;Samd4b;Fermt2
		miR-130a-5p	hsa-miR-130a-5p	1	Mcfd2
		miR-1896	mmu-miR-1896	5	Cyb5r1;Ndufaf7;Lpl;Sec61b;Camsap1
		miR-124-3p	mmu-miR-124-3p	8	Cnot4;Rragb;Mmd;Cdc42ep4;Trmt6;Snx24;Arhgef1;Gmcl1
		miR-539-3p	hsa-miR-539-3p	2	Dst;Qsox2
		miR-130b-5p	hsa-miR-130b-5p	2	Atg10;Hivep3
		miR-483-5p	hsa-miR-483-5p	1	Psph
		miR-196b-5p	hsa-miR-196b-5p	2	Brap;Med10
		miR-331-5p	hsa-miR-331-5p	2	Med10;Caprin1
		miR-196a-5p	hsa-miR-196a-5p	6	Brap;Sh3gl3;Pnp;Fxr2;Med10;Glul
		miR-186-5p	hsa-miR-186-5p	14	Rnf2;Cnot4;Pnp;Ppcs;Psma2;Csde1;Ranbp10;Ankrd42;Fbxl3;Dnajc8;Sugt1;Glul;Pafah1b2;Eif4g2
		miR-29c-3p	hsa-miR-29c-3p	4	Psma2;Tdg;Snx24;Abce1
		miR-384-5p	mmu-miR-384-5p	1	Reep4
Red	HS	let-7a-5p	hsa-let-7a-5p	10	Midn;Raver1;Igdcc4;Trappc10;Lix1l;Fkbp8;Smg7;Stk4;Eef2;Ilkap
		let-7e-5p	hsa-let-7e-5p	7	Spcs3;Midn;Ssb;Igdcc4;Trappc10;Supt4h1;Stk4
		let-7f-5p	hsa-let-7f-5p	6	Midn;Sart3;Igdcc4;Cnep1r1;Trappc10;Stk4
		let-7b-5p	hsa-let-7b-5p	15	Btg2;Midn;Pcyt2;Trappc10;Gpatch1;Trmt1;Smg7;Stk4;Eef2;Clint1;Tjp1;Spcs3;Igdcc4;Polr1a;Pex6
		let-7d-5p	hsa-let-7d-5p	6	Midn;Senp5;Kmt2a;Igdcc4;Trappc10;Stk4
		miR-125b-5p	hsa-miR-125b-5p	5	Cdkn2d;Btg2;Ppat;Arih2;Thumpd1
		let-7c-5p	hsa-let-7c-5p	8	Nudt21;Mbtps1;Midn;Setdb1;Igdcc4;Trappc10;Pex6;Stk4
		miR-211-3p	hsa-miR-211-3p	1	Ogt

## Sheet: Table S6
Table S6. Enrichment analyses for the modules correlated with the HNS group in the P60 time-interval.Terms in bold appear in the histogram
Module	Databank	Terms	No. genes	P-value	Genes
Turquoise	GO Biological Process	gene expression (GO:0010467)	52	6.501e-10	Rpl4;Nxt1;Rpl31;Fastkd2;Mrps14;Elavl4;Rpl10a;Mrpl35;Bicd1;Rpl6;Mrpl32;Rpl7;Dusp11;Rps17;Rps16;Magoh;Rpl36;Rps11;Rbm6;Rps8;Rps6;Mrps18a;Ddx54;Rpsa;Mrps5;Mrps18c;Mrpl44;Nup93;Sarnp;Dnajb11;Rpl37a;Srsf3;Srsf4;Srsf7;Rbm8a;Gspt2;Pabpn1;Tpr;Rpl14;Rps3;Tasp1;Polr2f;Polr2i;Adad2;Cpsf1;Nup155;Mcm3ap;Hnrnpa2b1;Rps6kb2;Mphosph10;Nup35;Rps20
		cellular protein metabolic process (GO:0044267)	42	0.000338124	Rpl4;Csf1;Rpl31;Mrps14;Plg;Mia3;Rpl10a;Mrpl35;Gspt2;Rpl6;Mrpl32;Rpl7;Tgoln2;Ncstn;Rps17;Rps16;Stk38;Rpl36;Rpl14;Rps3;Igfbp7;Rps11;Sec11a;Lcmt1;Chgb;Men1;Rps8;Fbxo2;Fuca2;Rps6;Mrps18a;Rpsa;Igf1;Fbxw2;Mrps5;Mrps18c;Rpl37a;Rps6kb2;Rps20;Gas6;Uba52;B4galt7
		MAPK cascade (GO:0000165)	37	1.42443e-05	Psmd10;Psmd12;Psmd14;Psmd13;Camk2a;Pdgfa;Tgfa;Arl2;Fgf1;Rasal3;Il2rg;Fgf2;Psmb6;Psmd6;Psmb4;Psmd7;Psmb5;Psmb2;Fnta;Pabpn1;Myc;Psmb1;Psmd1;Men1;Brap;Paqr3;Igf1;Frs3;Dusp9;Ptk2;Psma6;Psma4;Psme2;Prkcq;Tnik;Uba52;Bcl2l1
		post-translational protein modification (GO:0043687)	36	0.000453196	Psmd10;Psmd12;Csf1;Psmd14;Psmd13;Asb13;Cops7a;Mia3;Dcaf5;Asb18;Dda1;Tgoln2;Psmb6;Psmd6;Psmb4;Psmd7;Psmb5;Psmb2;Psmb1;Wdr5;Psmd1;Igfbp7;Chgb;Fbxo9;Men1;Fbxo2;Fuca2;Fbxo10;Fbxw2;Cops4;Psma6;Psma4;Asb6;Psme2;Ccdc22;Gas6
		cellular macromolecule biosynthetic process (GO:0034645)	34	0.000329239	Rpl4;Set;Rnaseh2a;Alas1;Rpl31;Mrps14;Rpl10a;Gspt2;Mrpl35;Rpl6;Mrpl32;Rpl7;Rps17;Rps16;Kat5;Rpl36;St3gal4;Rpl14;Rps3;Rbbp8;Polr2f;Nbn;Rps11;Polr2i;Rps8;Rps6;Mrps18a;Rpa2;Rpsa;Mrps5;Mrps18c;Rpl37a;Rps6kb2;Rps20
		cellular protein localization (GO:0034613)	34	0.00076337	Arf3;Stx12;Cntnap1;Stxbp3;Stxbp1;Arl1;Vps26b;Bicd1;Tm9sf3;Rab21;Arfrp1;Epb41l3;Myo6;Nphp1;Stx5;Tlk1;Eif2d;Dmd;Bbs4;Wls;Stx8;Atg9a;Tbc1d9;Wipi2;Oxa1l;Ocln;Sec23ip;Rragb;Sgsm3;Unc50;Pigk;Erp29;Rundc1;Ift27
		mRNA processing (GO:0006397)	33	0.000300786	Rbm8a;Ccnh;Prcc;Ybx1;Tbrg4;Pnn;Raver1;Pabpn1;Magoh;Dhx15;Snip1;Polr2f;Polr2i;Rbm10;Ctnnbl1;Rbm6;Rbm17;Ik;Cpsf1;Bud31;Prpf40b;Gtf2h1;Gtf2h3;Gtf2h5;Cherp;Sarnp;Prpf3;Hnrnpa2b1;Srsf3;Srsf4;Pabpc1;Snrnp200;Srsf7
		translation (GO:0006412)	32	7.38504e-07	Rpl4;Rpl31;Fastkd2;Mrps14;Rpl10a;Gspt2;Mrpl35;Rpl6;Mrpl32;Rpl7;Rps17;Rps16;Rpl36;Rpl14;Rps3;Rps11;Rwdd1;Rps8;Rps6;Mrps18a;Rpsa;Mrps5;Mrps18c;Wars2;Ppa2;Noa1;Rpl37a;Rps6kb2;Rps20;Eef1e1;Abce1;Uba52
		intracellular protein transport (GO:0006886)	32	0.00390684	Arf3;Rpain;Stx12;Nxt1;Stxbp3;Stxbp1;Cse1l;Arl1;Vps26b;Ipo7;Gabarap;Ipo4;Rab21;Arfrp1;Myo6;Tpr;Stx5;Tlk1;Eif2d;Ap4s1;Wls;Nup155;Stx8;Stat3;Tbc1d9;Nup93;Oxa1l;Sec23ip;Sgsm3;Erp29;Rundc1;Ift27
		regulation of canonical Wnt signaling pathway (GO:0060828)	31	6.44044e-05	Psmd10;Gsk3b;Psmd12;Gsk3a;Psmd14;Psmd13;Gskip;Lrp4;Stk4;Lrp6;Psmb6;Psmd6;Psmb4;Psmd7;Psmb5;Psmb2;Psmb1;Psmd1;Wls;Tle3;Smurf2;Dkkl1;Psma6;Gprc5b;Psma4;Ptk7;Wnk1;Frmd8;Sfrp5;Psme2;Pfdn5
		protein polyubiquitination (GO:0000209)	31	0.00260785	Ankrd39;Psmd10;Psmd12;Rnf34;Psmd14;Psmd13;Dda1;Psmb6;Psmd6;Psmb4;Psmd7;Psmb5;Psmb2;Psmb1;Psmd1;Fbxo9;Smurf2;Fbxo2;Ube2e3;Siah1;Ube2e2;Zfp91;Fbxo10;Fbxw2;Rnf144b;Psma6;Psma4;Psme2;Trip12;Ube2v1;Uba52
		ribosome biogenesis (GO:0042254)	30	6.30895e-07	Rpl4;Rpl31;Pop4;Fcf1;Nolc1;Malsu1;Rpl10a;Rpf2;Wdr46;Rpl6;Wdr43;Rpl7;Rps17;Emg1;Rps16;Exosc4;Nob1;Exosc9;Rpl36;Rpl14;Eif2a;Nop16;Rps6;Ddx54;Urb2;Ebna1bp2;Rpl37a;Mphosph10;Abce1;Uba52
		protein modification by small protein removal (GO:0070646)	30	0.000674242	Psmd10;Psmd12;Psmd14;Usp31;Psmd13;Usp12;Cops7a;Tomm20;Babam1;Psmb6;Psmd6;Psmb4;Psmd7;Psmb5;Psmb2;Myc;Psmb1;Psmd1;Usp48;Smurf2;Usp28;Cops4;Asxl1;Psma6;Psma4;Psme2;Stambp;Eif3f;Tp53;Uba52
		protein deubiquitination (GO:0016579)	29	0.00083127	Psmd10;Psmd12;Psmd14;Usp31;Psmd13;Usp12;Spata2;Tomm20;Babam1;Psmb6;Psmd6;Psmb4;Psmd7;Psmb5;Psmb2;Myc;Psmb1;Psmd1;Usp48;Smurf2;Usp28;Asxl1;Psma6;Psma4;Psme2;Stambp;Eif3f;Tp53;Uba52
		mRNA splicing, via spliceosome (GO:0000398)	29	0.00124719	Rbm8a;Prcc;Celf4;Ybx1;Pnn;Raver1;Pabpn1;Magoh;Dhx15;Snip1;Polr2f;Polr2i;Rbm10;Ctnnbl1;Rbm6;Rbm17;Ik;Cpsf1;Bud31;Prpf40b;Snupn;Cherp;Prpf3;Hnrnpa2b1;Srsf3;Srsf4;Pabpc1;Snrnp200;Srsf7
		regulation of mRNA stability (GO:0043488)	28	1.76249e-08	Psmd10;Psmd12;Set;Anp32a;Psmd14;Fastkd1;Psmd13;Fastkd3;Ybx1;Tbrg4;Psmb6;Psmd6;Psmb4;Psmd7;Exosc4;Psmb5;Psmb2;Exosc9;Psmb1;Psmd1;Ythdf2;Cirbp;Psma6;Psma4;Serbp1;Psme2;Pabpc1;Uba52
		ncRNA processing (GO:0034470)	28	1.41007e-05	Rpl4;Pop7;Rpl31;Pop4;Fcf1;Nolc1;Rpl10a;Wdr46;Rpl6;Wdr43;Rpl7;Rps17;Emg1;Rps16;Exosc4;Nob1;Exosc9;Rpl36;Rpl14;Rps6;Ddx54;Mrpl44;Ebna1bp2;Ago1;Hnrnpa2b1;Rpl37a;Mphosph10;Uba52
		nuclear-transcribed mRNA catabolic process (GO:0000956)	27	1.84022e-06	Rpl4;Nbas;Rbm8a;Rpl31;Rpl10a;Gspt2;Rpl6;Rpl7;Rps17;Rps16;Exosc4;Exosc9;Magoh;Rpl36;Rpl14;Rps3;Rps11;Rps8;Rps6;Lsm1;Rpsa;Ago1;Csde1;Rpl37a;Rps20;Pabpc1;Uba52
		negative regulation of Wnt signaling pathway (GO:0030178)	27	1.52379e-05	Psmd10;Gsk3b;Psmd12;Gsk3a;Psmd14;Psmd13;Lrp4;Stk4;Lrp6;Psmb6;Psmd6;Psmb4;Psmd7;Psmb5;Psmb2;Psmb1;Psmd1;Tle3;Ctnnbip1;Dkkl1;Psma6;Psma4;Frmd8;Sfrp5;Psme2;Pfdn5;Vgll4
		RNA splicing, via transesterification reactions with bulged adenosine as nucleophile (GO:0000377)	27	0.00142301	Rbm8a;Prcc;Ybx1;Pnn;Raver1;Pabpn1;Magoh;Dhx15;Snip1;Polr2f;Polr2i;Rbm10;Ctnnbl1;Rbm6;Rbm17;Ik;Cpsf1;Bud31;Prpf40b;Cherp;Prpf3;Hnrnpa2b1;Srsf3;Srsf4;Pabpc1;Snrnp200;Srsf7
		regulation of protein phosphorylation (GO:0001932)	27	0.00325372	Tesk1;Pdgfa;Twf1;Cib1;Prr5l;Park7;Fgf1;Stk4;Fgf2;Coro1c;Lrp6;Flcn;Cdk5rap3;Brd4;Men1;Ntrk3;Paqr3;Atg14;Ptk2;Pml;Bst1;Ocln;Dnajc10;Erp29;Tnik;Gas6;Atf4
		rRNA processing (GO:0006364)	26	7.17333e-06	Rpl4;Rpl31;Pop4;Tsr3;Fcf1;Nolc1;Rpl10a;Wdr46;Rpl6;Wdr43;Rpl7;Rps17;Emg1;Rps16;Exosc4;Nob1;Exosc9;Rpl36;Rpl14;Rps6;Ddx54;Ebna1bp2;Rpl37a;Nhp2;Mphosph10;Uba52
		proteasomal protein catabolic process (GO:0010498)	26	0.000138865	Psmd10;Psmd12;Gsk3a;Rnf34;Psmd14;Psmd13;Zfand2a;Faf1;Psmb6;Psmd6;Psmb4;Psmd7;Psmb5;Mta1;Kat5;Psmb2;Psmb1;Psmd1;Ubxn6;Smurf2;Siah1;Dnajb12;Pml;Psma6;Psma4;Psme2
		peptide biosynthetic process (GO:0043043)	25	6.64818e-06	Rpl4;Rpl31;Mrps14;Rpl10a;Gspt2;Mrpl35;Rpl6;Mrpl32;Rpl7;Rps17;Rps16;Rpl36;Rpl14;Rps3;Dmd;Rps11;Rps8;Rps6;Mrps18a;Rpsa;Mrps5;Mrps18c;Rpl37a;Rps6kb2;Rps20
		negative regulation of canonical Wnt signaling pathway (GO:0090090)	25	9.24659e-06	Psmd10;Gsk3b;Psmd12;Gsk3a;Psmd14;Psmd13;Lrp4;Stk4;Lrp6;Psmb6;Psmd6;Psmb4;Psmd7;Psmb5;Psmb2;Psmb1;Psmd1;Tle3;Dkkl1;Psma6;Psma4;Frmd8;Sfrp5;Psme2;Pfdn5
		regulation of mRNA catabolic process (GO:0061013)	24	1.10038e-07	Psmd10;Psmd12;Set;Ythdf2;Anp32a;Psmd14;Psmd13;Prr5l;Psmb6;Psma6;Psmd6;Psmb4;Psmd7;Psma4;Exosc4;Psmb5;Psmb2;Exosc9;Psmb1;Serbp1;Psmd1;Psme2;Pabpc1;Uba52
		rRNA metabolic process (GO:0016072)	24	2.03339e-05	Rpl4;Rpl31;Pop4;Rps6;Fcf1;Nolc1;Ddx54;Rpl10a;Wdr46;Rpl6;Wdr43;Rpl7;Rps17;Ebna1bp2;Emg1;Rps16;Exosc4;Nob1;Exosc9;Rpl37a;Rpl36;Rpl14;Mphosph10;Uba52
		protein-DNA complex assembly (GO:0065004)	23	7.63451e-06	Psmd10;Psmd12;Psmd14;Parp1;Ccnh;Psmd13;Nap1l3;Rpa2;Gtf2h1;Gtf2h3;Gtf2h5;Psmb6;Psma6;Psmd6;Psmb4;Psmd7;Psma4;Psmb5;Psmb2;Psmb1;Psmd1;Psme2;Uba52
		regulation of mitotic cell cycle phase transition (GO:1901990)	23	0.000551668	Psmd10;Ofd1;Psmd12;Psmd14;Psmd13;Tubb4a;Psmb6;Psma6;Psmd6;Psmb4;Psmd7;Psma4;Psmb5;Psmb2;Cenpj;Akap9;Psmb1;Psmd1;Psme2;Ptpn6;Uba52;Cdk5rap2;Pafah1b1
		regulation of primary metabolic process (GO:0080090)	22	5.14454e-06	Psmd10;Psmd12;Psmd14;Psmd13;Chd9;Ncoa6;Nfyb;Edf1;Hmgcr;Psmb6;Psma6;Psmd6;Psmb4;Psmd7;Psma4;Psmb5;Psmb2;Pmvk;Psmb1;Psmd1;Psme2;Bbs4
		regulation of G2/M transition of mitotic cell cycle (GO:0010389)	22	4.67143e-05	Psmd10;Ofd1;Psmd12;Psmd14;Psmd13;Tubb4a;Psmb6;Psma6;Psmd6;Psmb4;Psmd7;Psma4;Psmb5;Psmb2;Cenpj;Akap9;Psmb1;Psmd1;Psme2;Cdk5rap2;Pafah1b1;Brd4
		positive regulation of Wnt signaling pathway (GO:0030177)	22	7.02087e-05	Psmd10;Psmd12;Psmd14;Smurf2;Psmd13;Gskip;Smarca4;Psmb6;Psma6;Psmd6;Gprc5b;Psmb4;Psmd7;Psma4;Psmb5;Psmb2;Ptk7;Wnk1;Psmb1;Psmd1;Psme2;Wls
		nuclear-transcribed mRNA catabolic process, nonsense-mediated decay (GO:0000184)	21	1.79023e-06	Rpl4;Rbm8a;Rpl31;Rps8;Rps6;Rpsa;Rpl10a;Gspt2;Rpl6;Rpl7;Rps17;Rps16;Magoh;Rpl37a;Rpl36;Rpl14;Rps3;Rps20;Pabpc1;Rps11;Uba52
		non-canonical Wnt signaling pathway (GO:0035567)	21	8.27348e-06	Psmd10;Psmd12;Psmd14;Smurf2;Psmd13;Camk2a;Psmb6;Psma6;Psmd6;Psmb4;Psmd7;Psma4;Pard6a;Psmb5;Psmb2;Sfrp5;Ago1;Psmb1;Psmd1;Psme2;Plcb1
		DNA-dependent DNA replication (GO:0006261)	21	1.55092e-05	Psmd10;Rpain;Psmd12;Psmd14;Rfc1;Psmd13;Pnkp;Rpa2;Psmb6;Pole4;Psma6;Psmd6;Psmb4;Psmd7;Psma4;Psmb5;Psmb2;Psmb1;Psmd1;Psme2;Uba52
		positive regulation of canonical Wnt signaling pathway (GO:0090263)	21	1.75061e-05	Psmd10;Psmd12;Psmd14;Smurf2;Psmd13;Gskip;Psmb6;Psma6;Psmd6;Gprc5b;Psmb4;Psmd7;Psma4;Psmb5;Psmb2;Ptk7;Wnk1;Psmb1;Psmd1;Psme2;Wls
		mitochondrion organization (GO:0007005)	21	0.00120597	Esrra;Bcap31;Fis1;Alas1;Parp1;Timm13;Park7;Mff;Tomm20;Gdap1;Supv3l1;Oxa1l;Chchd2;Chchd3;Fmc1;Tmem11;Lonp1;Bax;Slirp;Slc25a33;Bcl2l1
		cytoplasmic translation (GO:0002181)	20	2.74924e-07	Rpl4;Rwdd1;Rpl31;Rps8;Rps6;Rpsa;Rpl10a;Gspt2;Rpl6;Rpl7;Rps17;Rps16;Eif3i;Rpl37a;Rpl36;Rpl14;Rps3;Rps20;Rps11;Uba52
		protein targeting to ER (GO:0045047)	20	1.5358e-06	Rpl4;Srp19;Rpl31;Rps8;Zfand2a;Rps6;Rpsa;Srp14;Rpl10a;Rpl6;Rpl7;Rps17;Rps16;Rpl37a;Rpl36;Rpl14;Rps3;Rps20;Rps11;Uba52
		RNA metabolic process (GO:0016070)	20	7.83602e-05	Rnaseh2a;Fastkd1;Fastkd2;Lsm1;Elavl4;Ddx54;Bicd1;Lage3;Mrpl44;Tbrg4;Dusp11;Supv3l1;Pabpn1;Ago1;Hnrnpa2b1;Mphosph10;Polr2f;Polr2i;Rbm6;Adad2
		SRP-dependent cotranslational protein targeting to membrane (GO:0006614)	19	7.35062e-07	Rpl4;Srp19;Rpl31;Rps8;Rps6;Rpsa;Srp14;Rpl10a;Rpl6;Rpl7;Rps17;Rps16;Rpl37a;Rpl36;Rpl14;Rps3;Rps20;Rps11;Uba52
		regulation of stem cell differentiation (GO:2000736)	19	8.79267e-07	Yap1;Psmd10;Psmd12;Ythdf2;Psmd14;Psmd13;Psmb6;Psma6;Psmd6;Psmb4;Psmd7;Psma4;Psmb5;Psmb2;Psmb1;Psmd1;Psme2;Hes1;Tcf3
		cotranslational protein targeting to membrane (GO:0006613)	19	1.47976e-06	Rpl4;Srp19;Rpl31;Rps8;Rps6;Rpsa;Srp14;Rpl10a;Rpl6;Rpl7;Rps17;Rps16;Rpl37a;Rpl36;Rpl14;Rps3;Rps20;Rps11;Uba52
		interleukin-1-mediated signaling pathway (GO:0070498)	19	1.47976e-06	Psmd10;Psmd12;Psmd14;Psmd13;Psmb6;Psma6;Psmd6;Psmb4;Psmd7;Psma4;Psmb5;Psmb2;Irak2;Psmb1;Psmd1;Psme2;Ube2v1;Plcb1;Uba52
		cellular response to hypoxia (GO:0071456)	19	0.000190455	Psmd10;Psmd12;Psmd14;Psmd13;Psmb6;Psma6;Psmd6;Psmb4;Psmd7;Psma4;Psmb5;Psmb2;Myc;Psmb1;Ubqln1;Psmd1;Psme2;Tp53;Uba52
		negative regulation of protein phosphorylation (GO:0001933)	19	0.0012465	Prkrip1;Gstp1;Ntrk3;Paqr3;Tesk1;Gskip;Cib1;Prr5l;Park7;Atg14;Coro1c;Lrp6;Ocln;Rassf2;Dnajc10;Dmd;Ptpn6;Cdk5rap3;Men1
		cellular response to interleukin-1 (GO:0071347)	19	0.00157214	Psmd10;Psmd12;Psmd14;Psmd13;Psmb6;Psma6;Psmd6;Psmb4;Psmd7;Psma4;Psmb5;Psmb2;Irak2;Psmb1;Psmd1;Psme2;Ube2v1;Plcb1;Uba52
		regulation of hematopoietic stem cell differentiation (GO:1902036)	18	7.59055e-08	Yap1;Psmd10;Psmd12;Ythdf2;Psmd14;Psmd13;Psmb6;Psma6;Psmd6;Psmb4;Psmd7;Psma4;Psmb5;Psmb2;Psmb1;Psmd1;Psme2;Tcf3
		regulation of hematopoietic progenitor cell differentiation (GO:1901532)	18	1.87412e-07	Yap1;Psmd10;Psmd12;Ythdf2;Psmd14;Psmd13;Psmb6;Psma6;Psmd6;Psmb4;Psmd7;Psma4;Psmb5;Psmb2;Psmb1;Psmd1;Psme2;Tcf3
		antigen processing and presentation of exogenous peptide antigen via MHC class I (GO:0042590)	18	3.53267e-07	Psmd10;Psmd12;Psmd14;Psmd13;Ifi30;Psmb6;Psma6;Mfsd6;Psmd6;Psmb4;Psmd7;Psma4;Psmb5;Psmb2;Psmb1;Psmd1;Psme2;Sec22b
		regulation of transcription from RNA polymerase II promoter in response to stress (GO:0043618)	18	1.94998e-06	Psmd10;Psmd12;Psmd14;Psmd13;Psmb6;Psma6;Psmd6;Psmb4;Psmd7;Psma4;Psmb5;Psmb2;Psmb1;Psmd1;Psme2;Tp53;Uba52;Atf4
		Wnt signaling pathway, planar cell polarity pathway (GO:0060071)	17	6.0689e-06	Psmd10;Psmd12;Psmd14;Smurf2;Psmd13;Psmb6;Psma6;Psmd6;Psmb4;Psmd7;Psma4;Pard6a;Psmb5;Psmb2;Psmb1;Psmd1;Psme2
		regulation of establishment of planar polarity (GO:0090175)	17	9.8895e-06	Psmd10;Psmd12;Psmd14;Smurf2;Psmd13;Psmb6;Psma6;Psmd6;Psmb4;Psmd7;Psma4;Pard6a;Psmb5;Psmb2;Psmb1;Psmd1;Psme2
		SCF-dependent proteasomal ubiquitin-dependent protein catabolic process (GO:0031146)	17	1.15744e-05	Psmd10;Psmd12;Psmd14;Psmd13;Fbxo2;Psmb6;Psma6;Psmd6;Psmb4;Psmd7;Psma4;Psmb5;Psmb2;Psmb1;Psmd1;Psme2;Fbxo9
		Fc-epsilon receptor signaling pathway (GO:0038095)	17	0.000209891	Psmd10;Vav3;Psmd12;Psmd14;Psmd13;Psmb6;Psma6;Psmd6;Psmb4;Psmd7;Psma4;Psmb5;Psmb2;Psmb1;Psmd1;Psme2;Prkcq
		Fc receptor signaling pathway (GO:0038093)	17	0.000234364	Psmd10;Vav3;Psmd12;Psmd14;Psmd13;Psmb6;Psma6;Psmd6;Psmb4;Psmd7;Psma4;Psmb5;Psmb2;Psmb1;Psmd1;Psme2;Prkcq
		pre-replicative complex assembly (GO:0036388)	16	4.91261e-07	Psmd10;Psmd12;Psmd14;Psmd13;Psmb6;Psma6;Psmd6;Psmb4;Psmd7;Psma4;Psmb5;Psmb2;Psmb1;Psmd1;Psme2;Uba52
		negative regulation of G2/M transition of mitotic cell cycle (GO:0010972)	16	7.7109e-07	Psmd10;Psmd12;Psmd14;Psmd13;Psmb6;Psma6;Psmd6;Psmb4;Psmd7;Psma4;Psmb5;Psmb2;Psmb1;Psmd1;Psme2;Cdk5rap3
		antigen processing and presentation of exogenous peptide antigen via MHC class I, TAP-dependent (GO:0002479)	16	3.24194e-06	Psmd10;Psmd12;Psmd14;Psmd13;Psmb6;Psma6;Psmd6;Psmb4;Psmd7;Psma4;Psmb5;Psmb2;Psmb1;Psmd1;Psme2;Sec22b
		NIK/NF-kappaB signaling (GO:0038061)	16	3.91657e-06	Psmd10;Psmd12;Psmd14;Psmd13;Zfp91;Psmb6;Psma6;Psmd6;Psmb4;Psmd7;Psma4;Psmb5;Psmb2;Psmb1;Psmd1;Psme2
		regulation of transcription from RNA polymerase II promoter in response to hypoxia (GO:0061418)	16	4.71431e-06	Psmd10;Psmd12;Psmd14;Psmd13;Psmb6;Psma6;Psmd6;Psmb4;Psmd7;Psma4;Psmb5;Psmb2;Psmb1;Psmd1;Psme2;Uba52
		negative regulation of protein modification process (GO:0031400)	16	1.33552e-05	Ppp1r15a;Gsk3b;Pnkp;Ntrk3;Paqr3;Cib1;Prr5l;Park7;Atg14;Lrp6;Coro1c;Ocln;Dnajc10;Dmd;Cdk5rap3;Men1
		anaphase-promoting complex-dependent catabolic process (GO:0031145)	16	2.15647e-05	Psmd10;Psmd12;Psmd14;Psmd13;Psmb6;Psma6;Psmd6;Psmb4;Psmd7;Psma4;Psmb5;Psmb2;Psmb1;Psmd1;Psme2;Uba52
		negative regulation of mitotic cell cycle phase transition (GO:1901991)	16	6.89013e-05	Psmd10;Psmd12;Psmd14;Psmd13;Psmb6;Psma6;Psmd6;Psmb4;Psmd7;Psma4;Psmb5;Psmb2;Psmb1;Cdk2ap2;Psmd1;Psme2
		regulation of cell cycle phase transition (GO:1901987)	16	0.000102473	Psmd10;Psmd12;Psmd14;Psmd13;Psmb6;Psma6;Psmd6;Psmb4;Psmd7;Psma4;Psmb5;Psmb2;Psmb1;Psmd1;Psme2;Tp53
		cellular response to lectin (GO:1990858)	16	0.000942485	Psmd10;Psmd12;Psmd14;Psmd13;Psmb6;Psma6;Psmd6;Psmb4;Psmd7;Tyrobp;Psma4;Psmb5;Psmb2;Psmb1;Psmd1;Psme2
		stimulatory C-type lectin receptor signaling pathway (GO:0002223)	16	0.000942485	Psmd10;Psmd12;Psmd14;Psmd13;Psmb6;Psma6;Psmd6;Psmb4;Psmd7;Tyrobp;Psma4;Psmb5;Psmb2;Psmb1;Psmd1;Psme2
		tumor necrosis factor-mediated signaling pathway (GO:0033209)	16	0.00103588	Psmd10;Psmd12;Psmd14;Psmd13;Psmb6;Psma6;Psmd6;Psmb4;Psmd7;Psma4;Psmb5;Psmb2;Psmb1;Psmd1;Psme2;Tp53
		innate immune response activating cell surface receptor signaling pathway (GO:0002220)	16	0.00136441	Psmd10;Psmd12;Psmd14;Psmd13;Psmb6;Psma6;Psmd6;Psmb4;Psmd7;Tyrobp;Psma4;Psmb5;Psmb2;Psmb1;Psmd1;Psme2
		regulation of cellular amine metabolic process (GO:0033238)	15	1.09153e-07	Psmd10;Psmd12;Psmd14;Psmd13;Psmb6;Psma6;Psmd6;Psmb4;Psmd7;Psma4;Psmb5;Psmb2;Psmb1;Psmd1;Psme2
		regulation of cellular amino acid metabolic process (GO:0006521)	15	2.51501e-07	Psmd10;Psmd12;Psmd14;Psmd13;Psmb6;Psma6;Psmd6;Psmb4;Psmd7;Psma4;Psmb5;Psmb2;Psmb1;Psmd1;Psme2
		negative regulation of cell cycle G2/M phase transition (GO:1902750)	15	5.4426e-07	Psmd10;Psmd12;Psmd14;Psmd13;Psmb6;Psma6;Psmd6;Psmb4;Psmd7;Psma4;Psmb5;Psmb2;Psmb1;Psmd1;Psme2
		regulation of cellular ketone metabolic process (GO:0010565)	15	2.68806e-06	Psmd10;Psmd12;Psmd14;Psmd13;Psmb6;Psma6;Psmd6;Psmb4;Psmd7;Psma4;Psmb5;Psmb2;Psmb1;Psmd1;Psme2
		nucleotide-excision repair (GO:0006289)	15	0.00102053	Lig1;Rfc1;Parp1;Ccnh;Pnkp;Rpa2;Cops7a;Gtf2h1;Gtf2h3;Gtf2h5;Cops4;Polr2f;Polr2i;Tp53;Uba52
		mRNA export from nucleus (GO:0006406)	15	0.00124172	Nxt1;Rbm8a;Cpsf1;Nup155;Nup93;Mcm3ap;Pabpn1;Sarnp;Magoh;Tpr;Hnrnpa2b1;Srsf3;Nup35;Srsf4;Srsf7
		negative regulation of phosphorylation (GO:0042326)	14	0.000392026	Prkrip1;Ntrk3;Paqr3;Tesk1;Cib1;Prr5l;Park7;Atg14;Lrp6;Coro1c;Ocln;Dnajc10;Cdk5rap3;Men1
		mitochondrial respiratory chain complex assembly (GO:0033108)	14	0.00062994	Ndufb9;Ndufa8;Ndufa6;Ndufa11;Fastkd3;Ndufb4;Cox17;Oxa1l;Sco1;Ndufaf5;Tmem126b;Ndufv3;Ndufv2;Slc25a33
		mRNA-containing ribonucleoprotein complex export from nucleus (GO:0071427)	14	0.00163598	Nxt1;Rbm8a;Cpsf1;Nup155;Nup93;Mcm3ap;Sarnp;Magoh;Tpr;Hnrnpa2b1;Srsf3;Nup35;Srsf4;Srsf7
		mRNA transport (GO:0051028)	14	0.00262147	Nxt1;Rbm8a;Cpsf1;Nup155;Nup93;Mcm3ap;Sarnp;Magoh;Tpr;Hnrnpa2b1;Srsf3;Nup35;Srsf4;Srsf7
		RNA export from nucleus (GO:0006405)	14	0.00313273	Nxt1;Rbm8a;Cpsf1;Nup155;Nup93;Mcm3ap;Sarnp;Magoh;Tpr;Hnrnpa2b1;Srsf3;Nup35;Srsf4;Srsf7
		response to endoplasmic reticulum stress (GO:0034976)	14	0.00440042	Ppp1r15a;Bcap31;Gsk3b;Dnajb12;Ddrgk1;Creb3l2;Dnajc10;Ufc1;Ubqln1;Bax;Tp53;Cdk5rap3;Ubxn6;Atf4
		translational termination (GO:0006415)	13	0.00348001	Mrps14;Mrps23;Mrps18a;Mrpl15;Mrpl35;Gspt2;Mrpl32;Mrps5;Mrps18c;Mrpl44;Mrpl4;Oxa1l;Abce1
		positive regulation of mitochondrion organization (GO:0010822)	12	9.85578e-05	Mllt11;Gsk3b;Fis1;Gsk3a;Ppif;Bax;Spire1;Park7;Ddhd1;Mff;Tp53;Dcn
		COPII-coated vesicle budding (GO:0090114)	12	0.000620526	Sec23ip;Trappc2l;Vapa;Gorasp1;Trappc4;Ppp6r3;Trappc5;Tgfa;Stx5;Mia3;Cd59;Sec22b
		transcription-coupled nucleotide-excision repair (GO:0006283)	12	0.000914517	Cops4;Lig1;Rfc1;Ccnh;Polr2f;Rpa2;Cops7a;Gtf2h1;Polr2i;Gtf2h3;Uba52;Gtf2h5
		positive regulation of ubiquitin-dependent protein catabolic process (GO:2000060)	12	0.00185386	Psmd10;Gsk3b;Rnf144b;Gsk3a;Zer1;Bag2;Ddrgk1;Ccdc22;Cdk5rap3;Gabarap;Ptk2;Dda1
		ribonucleoprotein complex biogenesis (GO:0022613)	11	0.000575248	Rps17;Ebna1bp2;Emg1;Rps16;Nop16;Rps6;Rpl14;Urb2;Malsu1;Rpf2;Rpl7
		regulation of hydrolase activity (GO:0051336)	11	0.00301403	Vav3;Sipa1l1;Tdg;Camk2a;Rdx;Plxna1;Plxnb1;Adap1;Cdk5rap3;Ptk2;Pafah1b1
		mitochondrial transport (GO:0006839)	10	0.00125076	Bcap31;Oxa1l;Fis1;Ppif;Timm13;Mff;Tomm20;Gdap1;Tmem14c;Bcl2l1
		ribosomal large subunit biogenesis (GO:0042273)	10	0.00143966	Ebna1bp2;Nop16;Ppan;Nhp2;Rpl14;Malsu1;Rpl10a;Rpf2;Rpl6;Rpl7
		mitochondrial respiratory chain complex I assembly (GO:0032981)	10	0.00165109	Oxa1l;Ndufb9;Ndufa8;Ndufa6;Ndufa11;Ndufb4;Ndufaf5;Tmem126b;Ndufv3;Ndufv2
		NADH dehydrogenase complex assembly (GO:0010257)	10	0.00165109	Oxa1l;Ndufb9;Ndufa8;Ndufa6;Ndufa11;Ndufb4;Ndufaf5;Tmem126b;Ndufv3;Ndufv2
		protein lipidation (GO:0006497)	10	0.00244023	Pigc;Dpm2;Porcn;Pgap2;Pgap3;Pigp;Pik3c3;Wipi2;Pigl;Pigy
		COPII vesicle coating (GO:0048208)	10	0.0031165	Sec23ip;Trappc2l;Gorasp1;Trappc4;Ppp6r3;Trappc5;Tgfa;Stx5;Cd59;Sec22b
		vesicle coating (GO:0006901)	10	0.0031165	Sec23ip;Trappc2l;Gorasp1;Trappc4;Ppp6r3;Trappc5;Tgfa;Stx5;Cd59;Sec22b
		vesicle targeting, rough ER to cis-Golgi (GO:0048207)	10	0.0031165	Sec23ip;Trappc2l;Gorasp1;Trappc4;Ppp6r3;Trappc5;Tgfa;Stx5;Cd59;Sec22b
		GPI anchor biosynthetic process (GO:0006506)	9	5.83564e-05	Pigc;Dpm2;Pgap2;Pgap3;Pigp;Pigk;Pigl;Pigy;Pigx
		regulation of intrinsic apoptotic signaling pathway (GO:2001242)	9	0.00270657	Bcap31;Fis1;Siah1;Ppif;Ubqln1;Bax;Tp53;Bcl2l2;Bcl2l1
		autophagy of mitochondrion (GO:0000422)	8	0.00178371	Fundc2;Fis1;Ctsk;Atg9a;Ambra1;Wipi2;Atg14;Gabarap
		glycolipid biosynthetic process (GO:0009247)	8	0.00178371	Pigc;Dpm2;Pgap2;Pgap3;Pigp;St3gal4;Pigl;Pigy
		regulation of release of cytochrome c from mitochondria (GO:0090199)	8	0.00210564	Psmd10;Mllt11;Ppif;Bax;Igf1;Mff;Tp53;Bcl2l1
		proteasomal ubiquitin-independent protein catabolic process (GO:0010499)	7	0.000167403	Psmb6;Psma6;Psmb4;Psma4;Psmb5;Psmb2;Psmb1
		GPI anchor metabolic process (GO:0006505)	7	0.000856918	Pigc;Dpm2;Pgap2;Pgap3;Pigp;Pigl;Pigy
		negative regulation of transferase activity (GO:0051348)	7	0.00107382	Gsk3b;Gsk3a;Bag5;Limk1;Park7;Tp53;Men1
		nucleotide-excision repair, preincision complex assembly (GO:0006294)	7	0.00107382	Parp1;Ccnh;Rpa2;Gtf2h1;Gtf2h3;Uba52;Gtf2h5
		mitochondrion disassembly (GO:0061726)	7	0.00403568	Fundc2;Fis1;Ctsk;Atg9a;Ambra1;Wipi2;Gabarap
		preassembly of GPI anchor in ER membrane (GO:0016254)	6	0.000262188	Pigc;Dpm2;Pigp;Pigl;Pigy;Pigx
		regulation of fibroblast migration (GO:0010762)	6	0.000941803	Has1;Prr5l;Arhgef7;Fgf2;Ptk2;Coro1c
		peptidyl-arginine modification (GO:0018195)	5	0.00117912	Prmt8;Prmt1;Ndufaf5;Park7;Art5
		protein localization to endoplasmic reticulum (GO:0070972)	5	0.00163402	Bcap31;Ppp1r15a;Vapa;Ddrgk1;Mia3
		dolichol-linked oligosaccharide biosynthetic process (GO:0006488)	5	0.00220562	Alg8;Alg6;Srd5a3;Alg14;Dhdds
		mitochondrial fusion (GO:0008053)	5	0.00291004	Fis1;Chchd3;Bax;Mff;Gdap1
		regulation of cellular protein catabolic process (GO:1903362)	5	0.00291004	Faf1;Rdx;Atraid;Vgll4;Cdk5rap3
		positive regulation of mitochondrial fission (GO:0090141)	5	0.00376356	Fis1;Spire1;Ddhd1;Mff;Dcn
		phosphorylation of RNA polymerase II C-terminal domain (GO:0070816)	4	0.00110637	Ccnh;Gtf2h1;Gtf2h3;Gtf2h5
		copper ion transport (GO:0006825)	4	0.00263955	Cox17;Steap2;Atox1;Cutc
		mitochondrion morphogenesis (GO:0070584)	4	0.00263955	Supv3l1;Fis1;Slirp;Mff
		carnitine metabolic process (GO:0009437)	4	0.00377945	Cpt1a;Cpt2;Cpt1c;Aldh9a1
		protein ufmylation (GO:0071569)	3	0.00337538	Ddrgk1;Ufc1;Cdk5rap3
	KEGG	Amyotrophic lateral sclerosis	52	1.44242e-09	Cox7b;Nxt1;Ndufa11;Psmd6;Psmd7;Psmd1;Nefh;Wipi2;Atg14;Sdhb;Nup93;Psma6;Psma4;Srsf3;Pik3c3;Tp53;Srsf7;Pfn2;Atf4;Ndufb9;Psmd12;Uqcrb;Psmd14;Psmd13;Ndufb4;Slc1a2;Ambra1;Gabarap;Uqcrh;Psmb6;Grin2a;Psmb4;Psmb5;Psmb2;Atg101;Psmb1;Tpr;Ubqln1;Ndufv3;Ndufv2;Ndufa8;Ndufa6;Nup155;Nos2;Tubb4a;Ccs;Hnrnpa2b1;Bax;Nup35;Actr10;Dnal4;Bcl2l1
		Pathways of neurodegeneration	50	3.12771e-05	Gsk3b;Cox7b;Csf1;Ndufa11;Park7;Psmd6;Psmd7;Capn2;Psmd1;Nefh;Wipi2;Atg14;Sdhb;Psma6;Psma4;Ppif;Pik3c3;Plcb1;Uba52;Atf4;Ndufb9;Psmd12;Uqcrb;Psmd14;Psmd13;Ndufb4;Camk2a;Ambra1;Gabarap;Uqcrh;Lrp6;Psmb6;Grin2a;Psmb4;Psmb5;Psmb2;Atg101;Psmb1;Ndufv3;Ndufv2;Ndufa8;Ndufa6;Nos2;Bdnf;Tubb4a;Ccs;Bax;Actr10;Dnal4;Bcl2l1
		Huntington disease	41	4.54512e-07	Ndufb9;Cox7b;Psmd12;Ndufa11;Uqcrb;Psmd14;Psmd13;Ndufb4;Slc1a2;Ambra1;Uqcrh;Psmb6;Psmd6;Psmb4;Psmd7;Psmb5;Psmb2;Atg101;Creb3l2;Psmb1;Psmd1;Polr2f;Ndufv3;Ndufv2;Polr2i;Ndufa8;Ndufa6;Bdnf;Wipi2;Atg14;Tubb4a;Sdhb;Psma6;Psma4;Ppif;Bax;Pik3c3;Plcb1;Tp53;Actr10;Dnal4
		Alzheimer disease	40	0.000100224	Gsk3b;Ndufb9;Cox7b;Psmd12;Ndufa11;Csf1;Uqcrb;Psmd14;Psmd13;Ndufb4;Ambra1;Uqcrh;Lrp6;Psmb6;Psmd6;Ncstn;Grin2a;Psmb4;Psmd7;Psmb5;Psmb2;Atg101;Psmb1;Capn2;Psmd1;Ndufv3;Ndufv2;Ndufa8;Ndufa6;Nos2;Wipi2;Atg14;Tubb4a;Sdhb;Psma6;Psma4;Ppif;Pik3c3;Plcb1;Atf4
		Parkinson disease	33	7.4286e-06	Ndufb9;Cox7b;Psmd12;Ndufa11;Uqcrb;Psmd14;Psmd13;Ndufb4;Camk2a;Park7;Uqcrh;Psmb6;Psmd6;Psmb4;Psmd7;Psmb5;Psmb2;Psmb1;Psmd1;Ndufv3;Ndufv2;Ndufa8;Ndufa6;Tubb4a;Sdhb;Psma6;Psma4;Ppif;Bax;Tp53;Uba52;Atf4;Bcl2l1
		Prion disease	32	0.000115607	C1qb;Gsk3b;Ndufb9;Cox7b;Psmd12;Ndufa11;Uqcrb;Psmd14;Psmd13;Ndufb4;Uqcrh;Psmb6;Psmd6;Grin2a;Psmb4;Psmd7;Psmb5;Psmb2;Creb3l2;Psmb1;Psmd1;Ndufv3;Ndufv2;Ndufa8;Ndufa6;Tubb4a;Sdhb;Psma6;Psma4;Ppif;Bax;Atf4
		Ribosome	25	4.21568e-06	Rpl4;Rpl31;Mrps14;Mrpl15;Rpl10a;Mrpl35;Rpl6;Mrpl32;Rpl7;Mrpl4;Rps17;Rps16;Rpl36;Rpl14;Rps3;Rps11;Rps8;Rps6;Mrps18a;Rpsa;Mrps5;Mrps18c;Rpl37a;Rps20;Uba52
		Spinocerebellar ataxia	23	7.63451e-06	Psmd12;Psmd14;Psmd13;Cacna1a;Wipi2;Ambra1;Atg14;Psmb6;Psma6;Psmd6;Grin2a;Psmb4;Psmd7;Psma4;Psmb5;Kat5;Psmb2;Atg101;Psmb1;Ppif;Psmd1;Pik3c3;Plcb1
		RNA transport	22	0.00113073	Pop7;Nxt1;Rbm8a;Nup155;Pop4;Rpp25l;Snupn;Nup93;Pnn;Eif3i;Magoh;Tpr;Eif3j;Eif3g;Sap18;Nup35;Pabpc1;Pabpc1l2a;Eif3f;Eif3c;Eif4g3;Eif3d
		Proteasome	15	2.30203e-08	Psmd12;Psmd14;Psmd13;Pomp;Psmb6;Psma6;Psmb4;Psmd6;Psmd7;Psmb5;Psma4;Psmb2;Psmb1;Psmd1;Psme2
		Fatty acid degradation	9	0.000661125	Gcdh;Cpt1a;Cpt2;Eci2;Acsl4;Cpt1c;Adh5;Acat1;Aldh9a1
		Glycosylphosphatidylinositol (GPI)-anchor biosynthesis	7	0.000526863	Pigc;Dpm2;Pigp;Pigk;Pigl;Pigy;Pigx
Blue	GO Biological Process	cellular protein-containing complex assembly (GO:0034622)	13	0.00189137	Smad1;Cct2;Nup205;Psmd11;Hip1;Cltc;Axin1;Cyba;Cox7a2;Shq1;Pogz;Tcp1;Nck2
		ribonucleoprotein complex assembly (GO:0022618)	12	0.000909099	Isy1;Mrpl20;Nudt21;Shq1;Rps19;Ncbp1;Clp1;Gemin2;Polr2d;Snrpg;Eral1;Pwp2
		positive regulation of telomerase RNA localization to Cajal body (GO:1904874)	4	0.000878044	Cct2;Shq1;Tcp1;Ruvbl1
		regulation of telomerase RNA localization to Cajal body (GO:1904872)	4	0.00183098	Cct2;Shq1;Tcp1;Ruvbl1
		cellular response to UV-B (GO:0071493)	3	0.00138984	Cdkn1a;Hyal3;Crip1
	KEGG	mRNA surveillance pathway	8	0.00294592	Ppp1cb;Nudt21;Ncbp1;Clp1;Eif4a3;Etf1;Ppp2r3b;Magohb;Pelo
Green	GO Biological Process	mRNA processing (GO:0006397)	8	0.000862561	Kin;Lsm6;Sf3a2;Rsrc1;Tra2b;Cstf2;Gtf2h2;Srsf6
		cellular component assembly (GO:0022607)	7	0.00175658	Stx7;Ptk2b;Snx9;Wasf1;Baiap2;Ppid;Gpm6b
		modification-dependent protein catabolic process (GO:0019941)	6	0.00219525	Syvn1;Ube4a;Uba1;Rnf5;Ube2l3;Pcyox1
		positive regulation of protein polymerization (GO:0032273)	4	0.00112471	Ptk2b;Slain2;Snx9;Baiap2
		regulation of actin filament polymerization (GO:0030833)	4	0.00138761	Ptk2b;Snx9;Baiap2;Dbn1
		positive regulation of supramolecular fiber organization (GO:1902905)	4	0.00311065	Ptk2b;Slain2;Snx9;Baiap2
		positive regulation of actin filament polymerization (GO:0030838)	3	0.00414844	Ptk2b;Snx9;Baiap2
		mitochondrion morphogenesis (GO:0070584)	2	0.00228676	Nubpl;Wasf1
		cell part morphogenesis (GO:0032990)	2	0.00321513	Nubpl;Wasf1
		negative regulation of translational initiation (GO:0045947)	2	0.00373483	Larp1;Paip2
	KEGG	Ubiquitin mediated proteolysis	5	0.00237719	Herc3;Syvn1;Ube4a;Uba1;Ube2l3
		Synaptic vesicle cycle	4	0.00177301	Nsf;Cltb;Stx1a;Dnm2
		Vasopressin-regulated water reabsorption	3	0.00305434	Nsf;Rab5b;Aqp4

## Sheet: Table S7
Table S7. miRNAs and target genes identified in the highly correlated modules with the HNS group in P60 time-interval
Module	miRNA (abundantly expressed in bold)	miRNA in the miRTarBase	N. genes	Module target genes
Turquoise	miR-124-3p	mmu-miR-124-3p	37	Ppp1r15a;Notch3;Scarb1;Golt1b;Slc44a2;Gpr21;Faf1;Slc7a14;Tulp3;Adipor2;Cplx1;Gmcl1;Capn6;Fcho2;Nudt19;Flot2;Cd59;Pskh1;Elovl1;Xrcc6;Tfap2d;Bdnf;Mmd;Stat3;Ptpn12;Hspbap1;Pml;Slc7a6;Ebna1bp2;Actc1;Frmd8;Rragb;Stambp;Tcf3;Pfn2;Cd320;Faim
	let-7a-5p	hsa-let-7a-5p	48	Rpl4;Uba6;Tusc2;Amd1;Thyn1;Nolc1;Mrpl15;Stk4;Wdr46;Ipo7;Adipor2;Adh5;Tgoln2;Golga4;Raver1;Myc;Cd59;Mapk6;Atp6v1f;Rbm6;Reps1;Rwdd1;Acot9;Naa30;Parp1;Nup155;Rdx;Stat3;Mbd2;Slc35c1;Atg9a;Pcif1;Rpsa;Wipi2;Tubb4a;Fbxw2;Cs;Ptp4a1;Rnf144b;Mcm3ap;Noa1;Ago1;Ubap2;Iars;Nf2;Eif3c;Paxbp1;Vgll4
	let-7b-5p	hsa-let-7b-5p	87	Mipep;Cox7b;Gsk3a;Cd81;Tsen15;Amd1;Thyn1;Gpatch4;Ctcf;Chd1;Ipo7;Ipo4;Nubp2;Golga4;Sall2;Myc;Nudt19;Pgm3;Wls;Elovl1;Acot9;Dffa;Naa30;Supt16h;Abcc1;Zer1;Sfmbt1;Atg9a;Lrrc40;Pax3;Rpsa;Fbxw2;Aprt;Rnf144b;Oxa1l;Noa1;Fam96a;Pabpc1;Eef1e1;Dctpp1;Yap1;Wdr26;Usp54;Nolc1;Mllt1;Stk4;Adipor2;Adh5;Tbrg4;Tgoln2;Cacng8;Commd9;Bag5;Epb41l3;Stk38;Dmd;Cd59;Hes1;Ckb;Mapk6;Slc38a2;Sec11a;Cd99;Atp6v1f;Reps1;Rwdd1;Nup…
	let-7c-5p	hsa-let-7c-5p	41	Gsk3a;Amd1;Thyn1;Ccnc;Stk4;Ipo7;Adipor2;Chd1;Adh5;Tgoln2;Cacng8;Golga4;Psmb2;Myc;Cd59;Mapk6;Pak4;Atp6v1f;Rwdd1;Acot9;Supt16h;Naa30;Nup155;Rdx;Stat3;Mbd2;Atg9a;Cdc42bpa;Tubb4a;Snupn;Fbxw2;Ptk2;Rnf144b;Mycl;Noa1;Ago1;Numb;Gars;Eif3c;Uba52;Bcl2l1
	miR-125b-5p	hsa-miR-125b-5p	28	Arf3;B4galt3;Csrnp2;Set;Rnaseh2a;Uba6;Slc7a1;Ptgs1;Grin2a;Tdg;Psmb1;Hrh4;Abcc1;Parp1;Ntrk3;Stat3;Nme2;Sdhb;Nup93;Slc7a6;Wnk1;Sfrp5;Scnn1a;Nf2;Pabpc1;Tp53;Bcl2l2;Cd320
	miR-494-3p	mmu-miR-494-3p	3	Lsm12;Faf1;Igf1
	let-7e-5p	hsa-let-7e-5p	44	Phf3;Rbm8a;Chd9;Pigp;Amd1;Zfand5;Thyn1;Nolc1;Msmo1;Stk4;Adipor2;Adh5;Tgoln2;Golga4;Myc;Dhx15;Cd59;Mapk6;Slc38a2;Atp6v1f;Rwdd1;Acot9;Naa30;Nup155;Rdx;Stat3;Mbd2;Atg9a;Pax3;Rpsa;Igf1;Tubb4a;Fbxw2;Ptk2;Psma6;Rnf144b;Ocln;Sec23ip;Noa1;Ago1;Sgsm3;Serbp1;Eif3j;Vgll4
	let-7d-5p	hsa-let-7d-5p	32	Golt1b;Rpl31;Amd1;Thyn1;Pdgfa;Spata2;Stk4;Tomm20;Adipor2;Adh5;Tgoln2;Cacng8;Golga4;Myc;Cd59;Mapk6;Atp6v1f;Rwdd1;Acot9;Naa30;Nup155;Rdx;Mbd2;Rps6;Atg9a;Srek1ip1;Tubb4a;Fbxw2;Rnf144b;Noa1;Ago1;Paxbp1
	let-7g-5p	hsa-let-7g-5p	26	Amd1;Thyn1;Stk4;Adipor2;Adh5;Tgoln2;Rab21;Golga4;Myc;Cd59;Mapk6;Atp6v1f;Rwdd1;Acot9;Naa30;Nup155;Rdx;Mbd2;Atg9a;Tbc1d9;Tubb4a;Fbxw2;Rnf144b;Noa1;Ago1;Bcl2l1
	let-7f-5p	mmu-let-7f-5p	2	Nf2;Meis2
	miR-98-5p	hsa-miR-98-5p	58	B4galt3;Tusc2;Zfand5;Amd1;Fam69a;Ppan;Thyn1;Chd1;Golga4;Myc;Sacs;Tmem38b;Tmem8a;Vav3;Acot9;Alg8;Naa30;Abcc1;Atg9a;Asmtl;Urb2;Dusp9;Fbxw2;Tti1;Pigc;Supv3l1;Rnf144b;Oxa1l;Slc7a6;Noa1;Agps;Pik3c3;Fkbp3;Gmpr2;Timm13;Nolc1;Stk4;Adipor2;Adh5;Tgoln2;Grpel1;Slc17a5;Cd59;Mapk6;Atp6v1f;Rwdd1;Yipf1;Nup155;Mbd2;Rdx;Igf1;Cdc42bpa;Tubb4a;Nr2f6;Smarca4;Wars2;Eif3j;Rps6kb2
	miR-301a-5p	hsa-miR-301a-5p	4	Ocln;Specc1l;Gadl1;Apip
	miR-16-5p	hsa-miR-16-5p	154	Rpl4;Srp19;Nckap1;Slc4a1ap;Golt1b;Rpl31;Ppan;Arpc5l;Fcf1;Mrfap1;Gpatch4;Cib1;Ipo7;Fgf2;Rpl6;Ipo4;Uxt;Pnn;Rps17;Rassf2;Rims3;Pnp;Fnta;Ppp2r1b;Myc;Creb3l2;Cdk5rap1;Rpl36;Lonp1;Luc7l;Psph;Pskh1;Eif2a;Supt16h;Cpt1a;Tpm3;Paqr3;Atg9a;Rps6;Golph3l;Rpsa;Atg14;Ppif;Ube2v1;Tp53;Psmd12;Cnp;Dcun1d5;Stxbp3;Arl3;Lypd2;Spata2;Arl2;Gabarap;Tgoln2;Cyb5r1;Ncstn;Kif3b;Stk38;Tasp1;Slc38a2;Nup155;Smurf2;Bdnf;Fam229b;…
	miR-582-5p	hsa-miR-582-5p	15	Phf3;Nckap1;Set;Cd81;Kcnb1;Amd1;Alg14;Msmo1;Fgf2;Ipo7;Tsn;Nr2f6;Dnaja1;Pabpc1l2a;Slc25a33
	miR-26b-3p	hsa-miR-26b-3p	2	Fgf2;Slc25a33
	miR-34b-5p	mmu-miR-34b-5p	30	Rgs17;Tesk1;Stk4;Adipor2;Prex2;Dusp11;Rab21;Arid2;Jam2;Fbxo9;Rap1gap2;Syt4;Klf11;Chka;Sfmbt1;Gsto1;Mmgt1;Bdnf;Sema6d;Txnl1;Zfp91;Pnma2;Ssrp1;Gdap1;Rnf144b;Sco1;Wnk1;Ppif;Dnase2;Agrn
	miR-539-3p	mmu-miR-539-3p	3	Pkib;Alg6;Paxbp1
	miR-483-5p	hsa-miR-483-5p	11	Notch3;Zmym1;Cacng8;Ccs;Phf20;Ppdpf;Mllt1;Ndufv3;Ckb;Psph;Hinfp
	miR-196b-5p	hsa-miR-196b-5p	13	Brap;Tle3;Dffa;Nup155;Rdx;Acvr2b;Myc;Med10;Iars;Ckb;Paxbp1;Atf4;Atp6v1f
	miR-331-5p	mmu-miR-331-5p	2	Pcdh20;Mllt1
	miR-196a-5p	hsa-miR-196a-5p	20	Brap;Elovl1;Dffa;Nup155;Nrxn1;Rdx;Atg9a;Spata2;Smc3;Mrpl35;Acvr2b;Nr2f6;Rab21;Pnp;Myc;Med10;Reep2;Zfp64;Sap18;Atp6v1f
	miR-99a-3p	hsa-miR-99a-3p	2	Dpm2;Gstm5
	miR-323-3p	mmu-miR-323-3p	2	Dstyk;Tyw1
	miR-384-5p	mmu-miR-384-5p	3	Csf1;Gskip;Ptrhd1
	miR-291a-3p	mmu-miR-291a-3p	1	Acat1
	miR-410-3p	mmu-miR-410-3p	9	Pkib;Zer1;Smurf2;Rragb;Pcdh20;Ntrk3;Zfand5;Elavl4;Nf2
	miR-26a-5p	hsa-miR-26a-5p	31	Gsk3b;Rgs17;Set;Ubr4;Txndc11;Prkx;Slc7a1;Chd1;Tpgs2;Lrp6;Myc;Bloc1s2;Tdg;Epb41l3;Nudt19;Dhx15;Sacs;Tyw1;Mapk6;Slc38a2;Sfmbt1;Txnl1;Igf1;Pnma2;Gdap1;Cdk8;Mcm3ap;Wnk1;Ago1;Serbp1;Uba2
	miR-130a-5p	hsa-miR-130a-5p	7	Vav3;Mmgt1;Tpm3;Sema6d;Dnajc21;Dstn;Ndufv3
	miR-1896	mmu-miR-1896	7	Cyb5r1;Ilf3;Nudt19;Acot2;Cd3eap;Fam96a;Ybx1
	miR-130b-5p	hsa-miR-130b-5p	27	Rgs17;Wdr26;Uqcrb;Cse1l;Pdgfa;Fgf1;Chd1;Lrp6;Grin2a;Mfsd6;Psmb5;Rims3;Bag2;Hivep3;Smim12;Fbxo9;Vav3;Rwdd1;Pdha1;Txnl1;Helz;Igf1;Cdc42bpa;Wnk1;Akip1;Rft1;Eef1e1
	miR-376b-5p	hsa-miR-376b-5p	3	Wdr26;Nrxn1;Fryl
	miR-186-5p	hsa-miR-186-5p	67	Rpl4;Srp19;Rbm28;Slc4a1ap;Tsen15;Setd6;Amd1;Mrfap1;Gcc2;Fgf2;Bicd1;Fundc2;Laptm4a;Golga4;Rims3;Pnp;Myc;Rpl36;Ubxn6;Wls;Eif2a;Vav3;Supt16h;Ube2e3;Cd3eap;Ube2e2;Zfp91;Acsl4;Ptp4a1;Ilf3;Csde1;Specc1l;Pkp2;Srsf3;Tmbim6;Dnase2;Dus3l;Kdm3b;Rbm8a;Psmd13;Cox17;Ambra1;Mff;Adipor2;Rnf2;Tm9sf3;Tgoln2;Ncstn;Dnajc21;Rpl14;Plxna1;Mta2;Hmox2;Rbm10;Srek1ip1;Helz;Cherp;Cct6a;Tlx3;Tmem11;Wnk1;Ago1;Eif3g;Chmp2a;Spi…
	miR-144-5p	hsa-miR-144-5p	1	Sobp
	miR-29c-3p	mmu-miR-29c-3p	3	Prr5l;Mrpl35;Bicd1
Green	miR-124-3p	hsa-miR-124-3p	13	Slc31a2;Jade1;Dnm2;Fxr1;Slc25a16;Larp1;Gnpda1;Adamts1;Eif3l;Pea15;Efhd2;Snx9;Gpm6b
	let-7a-5p	hsa-let-7a-5p	8	Yae1d1;Larp1;Igdcc4;Efhd2;Syvn1;Pdlim5;Sod2;Gpm6b
	let-7e-5p	hsa-let-7e-5p	7	Yae1d1;Rap1a;Igdcc4;Efhd2;Pdlim5;Sod2;Gpm6b
	let-7g-5p	hsa-let-7g-5p	5	Yae1d1;Igdcc4;Efhd2;Pdlim5;Sod2
	let-7f-5p	hsa-let-7f-5p	7	Atp5b;Yae1d1;Larp1;Igdcc4;Efhd2;Pdlim5;Sod2
	let-7b-5p	hsa-let-7b-5p	15	Ahctf1;Lpl;Ranbp6;Sod2;Yae1d1;Larp1;Lsm6;Igdcc4;Efhd2;Uba1;Dlat;Pdlim5;Wasf1;Ppid;Gpm6b
	let-7d-5p	hsa-let-7d-5p	6	Yae1d1;Senp5;Igdcc4;Efhd2;Pdlim5;Sod2
	miR-125b-5p	hsa-miR-125b-5p	4	Fxr1;Atp5b;Zmynd11;Fgfr2
	let-7c-5p	hsa-let-7c-5p	6	Rab5b;Yae1d1;Igdcc4;Efhd2;Pdlim5;Sod2
	miR-98-5p	hsa-miR-98-5p	7	Yae1d1;Igdcc4;Schip1;Efhd2;Vps54;Pdlim5;Sod2
	miR-494-3p	mmu-miR-494-3p	1	Fgfr2
	miR-291a-3p	mmu-miR-291a-3p	1	Lpl
	miR-301a-5p	hsa-miR-301a-5p	1	Sod2
	miR-16-5p	hsa-miR-16-5p	11	Nsf;Kin;Larp1;Cdkn2aipnl;Rfk;Ube4a;Dnajc9;Cep63;Cct8;Pdlim5;Idh3a
	miR-410-3p	mmu-miR-410-3p	3	Larp1;Jade1;Hopx
	miR-26a-5p	mmu-miR-26a-5p	3	Igdcc4;Dlat;Ube2l3
	miR-34b-5p	mmu-miR-34b-5p	4	Slc31a2;Dbn1;Ube2l3;Dnm2
	miR-130a-5p	hsa-miR-130a-5p	1	Sod2
	miR-1896	mmu-miR-1896	3	Hltf;Lpl;C2cd2l
	miR-130b-5p	hsa-miR-130b-5p	4	Kin;Secisbp2;Syvn1;Cyyr1
	miR-376b-5p	hsa-miR-376b-5p	1	Sod2
	miR-483-5p	hsa-miR-483-5p	1	Nucb1
	miR-196b-5p	hsa-miR-196b-5p	2	Igdcc4;Snx9
	miR-331-5p	hsa-miR-331-5p	2	Sod2;Pkig
	miR-196a-5p	hsa-miR-196a-5p	3	Igdcc4;Tra2b;Syvn1
	miR-186-5p	hsa-miR-186-5p	5	Ahctf1;Rfk;Srsf6;Fgfr2;Dbn1
	miR-144-5p	hsa-miR-144-5p	1	Sod2
	miR-29c-3p	hsa-miR-29c-3p	2	Yae1d1;Rfx7
Blue	miR-124-3p	mmu-miR-124-3p	14	Gstk1;Usp3;Entpd7;Klhl21;Hadhb;Tmem104;Mcf2l;E2f1;Pip4k2c;Rsu1;Upp1;Man1b1;Ypel5;Tlr2
	let-7a-5p	hsa-let-7a-5p	26	Cdkn1a;Dyrk3;Ube3c;Naa20;Eif4a3;Akap8;Nudt5;Snx2;Nsd1;Cfl2;Polr2d;E2f1;Taf9b;Glul;Rab11fip4;Tmed5;Tmed4;Ncbp1;Rfc2;Tsc22d2;Parp16;Tmem64;Gp5;Cdc25b;Atxn2l;Ndufaf3
	let-7e-5p	hsa-let-7e-5p	27	Cdkn1a;Nrsn2;Dyrk3;Naa20;Cltc;Eif4a3;Akap8;Jmjd1c;Ppp1r2;Pdcd11;Nsd1;Polr2d;Glul;Rab11fip4;Tmed5;Ywhag;Tmed4;Ncbp1;Rfc2;Nckap5l;Tsc22d2;Fam219b;Parp16;Lrrc41;Atxn2l;Smap2;Otub1
	let-7d-5p	hsa-let-7d-5p	16	Cdkn1a;Dyrk3;Rfc2;Naa20;Eif4a3;Tsc22d2;Akap8;Parp16;Nsd1;Polr2d;Tnrc6a;Rab11fip4;Tmed5;Stk40;Prr13;Tmed4
	miR-125b-5p	hsa-miR-125b-5p	12	Ehd1;Nup205;Pdzd11;Etf1;Pip4k2c;Qsox2;Tmem9;Man1b1;Acss1;Nes;Tnpo3;Hmgn1
	miR-98-5p	hsa-miR-98-5p	28	Cdkn1a;Dyrk3;Psmd11;Calcb;Naa20;Usp10;Ccnf;Eif4a3;Akap8;Pdcd11;Clp1;Nsd1;Polr2d;E2f1;Rab11fip4;Tmed5;Ier3;Tmed4;Abcf1;Smarcc1;Rfc2;Usp3;Tsc22d2;Parp16;Smad7;Mybbp1a;Ndufaf3;Mapre1
	miR-494-3p	mmu-miR-494-3p	3	Dpm1;Atrn;Otx1
	let-7g-5p	hsa-let-7g-5p	14	Cdkn1a;Dyrk3;Ube3c;Rfc2;Naa20;Eif4a3;Tsc22d2;Akap8;Parp16;Nsd1;Polr2d;Rab11fip4;Tmed5;Tmed4
	let-7f-5p	hsa-let-7f-5p	18	Cdkn1a;Smarcc1;Dyrk3;Rfc2;Naa20;Eif4a3;Tsc22d2;Akap8;Parp16;Atxn2l;Dync1li2;Nsd1;Polr2d;Cnot8;Glul;Rab11fip4;Tmed5;Tmed4
	let-7b-5p	mmu-let-7b-5p	11	Fam171a1;Gnal;Usp32;Slitrk4;Eif2ak3;Tbc1d14;Prickle1;Ubxn4;Fnip2;Rab11fip4;Tmed5
	let-7c-5p	hsa-let-7c-5p	17	Cdkn1a;Smarcc1;Dyrk3;Rfc2;Naa20;Eif4a3;Ccnf;Tsc22d2;Akap8;Parp16;Nudt21;Rpl18a;Nsd1;Polr2d;Rab11fip4;Tmed5;Tmed4
	miR-301a-5p	hsa-miR-301a-5p	1	Hip1
	miR-16-5p	hsa-miR-16-5p	56	Cdkn1a;Tram1;Dyrk3;Ube3c;Pak1ip1;Cltc;Caap1;Ddx41;Scamp5;Cdc20;Ccnd3;Aldh2;Cfl2;Hyal3;Fdxr;Gnat1;Chac1;Qsox2;Pelo;Tnpo3;Hmgn1;Rexo1;Usp3;Lancl1;Ifrd1;Tsc22d2;Entpd7;Tomm34;Ddx52;Oscar;Atxn2l;Clip2;Sdhaf2;Tcp1;Dld;Otub1;Psmd11;Ap5z1;Napg;Mrpl20;Dscr3;Creg1;Tbc1d14;Emc6;Slc38a5;Abcf1;Smad1;Nckap5l;Smad7;Aimp1;Gnal;Cycs;Aldh18a1;Calr;Vim;Phf19
	miR-582-5p	hsa-miR-582-5p	6	Dync1li2;Cdkn1a;Papd7;Rpl7l1;Ccnf;Tnrc6a
	miR-26b-3p	hsa-miR-26b-3p	1	Rnpepl1
	miR-34b-5p	mmu-miR-34b-5p	15	Gabrq;Ttyh3;Igfbp3;Hus1;Prickle1;Celsr3;Ncald;Scamp5;Fam171a1;Nsd1;Stac2;Sephs1;Prom1;Mapre1;Ywhag
	miR-539-3p	hsa-miR-539-3p	3	Tmed10;Cltc;Qsox2
	miR-483-5p	hsa-miR-483-5p	4	Fam160b2;Lars;Timm22;Vhl
	miR-196b-5p	hsa-miR-196b-5p	4	Reep5;Polr2d;Mapre1;Rab11fip4
	miR-331-5p	mmu-miR-331-5p	1	Oxsm
	miR-196a-5p	hsa-miR-196a-5p	10	Gstk1;Cdkn1a;Rdh11;Rfc2;Polr2d;Lsp1;Glul;Rab11fip4;Lrrc41;Stk40
	miR-103-3p	mmu-miR-103-3p	2	Oxsm;Lyrm9
	miR-99a-3p	hsa-miR-99a-3p	2	Cep19;Cltc
	miR-323-3p	mmu-miR-323-3p	1	Azi2
	miR-384-5p	mmu-miR-384-5p	1	Cd300a
	miR-107-3p	mmu-miR-107-3p	2	Oxsm;Lyrm9
	miR-291a-3p	mmu-miR-291a-3p	4	Cdkn1a;Chrnb4;Cd300a;Il10rb
	miR-410-3p	mmu-miR-410-3p	5	Pfkl;Reep5;Igfbp3;Nckap5l;Nck2
	miR-26a-5p	mmu-miR-26a-5p	18	Hip1;Glce;Entpd7;Leng8;Ube2ql1;Mrpl45;Hspa13;Scamp5;Zbtb9;Npat;Dab1;Dlg2;Papd7;Rapgef6;Fnip2;Tnrc6a;Arsb;Anks1b
	miR-130a-5p	hsa-miR-130a-5p	5	Sts;Rpl7l1;Jmjd1c;Rpp14;Tnrc6a
	miR-1896	mmu-miR-1896	8	Gnal;Ap5z1;Cd300a;Rpl7l1;Agtrap;Sec61b;Azi2;Tmed5
	miR-130b-5p	hsa-miR-130b-5p	8	Emx2;Hip1;Sdhaf2;Usp32;Prom1;Ascl1;Ccdc93;Rapgef6
	miR-186-5p	hsa-miR-186-5p	21	Smad1;Dyrk3;Mdh1;Tsc22d2;Zc3h8;Sat2;Wdr62;Tmem64;Mrpl45;Dusp8;Lrrc41;Mzt2b;Aimp1;Rpl18a;Nsd1;Rpl7l1;Tcp1;Polr2d;Fbxl5;Fnip2;Glul
	miR-144-5p	hsa-miR-144-5p	2	Gabbr2;Met
	miR-29c-3p	mmu-miR-29c-3p	3	Lactb2;Rsad1;Cisd2

## Sheet: Table S8
Table S8. Enrichment analyses for the modules correlated with the HNS group in the P120 time-interval.Terms in bold appear in the histogram
Module	Databank	Terms	No. genes	P-value	Genes
Blue	GO Biological Process	gene expression (GO:0010467)	40	2.21542e-08	Rpl4;Mrps15;Rpl31;Mrps36;Ddx25;Rpl12;Rpl36a;Rpl8;Rpl10a;Bicd1;Rpl6;Mrpl32;Rpl7;Rps14;Rps17;Pabpn1;Polr2c;Tpr;Rpl14;E2f1;Eif4ebp2;Rpl38;Polr2h;Rpl39;Adad2;Rps8;Rpl22;Rps6;Cpsf2;Upf3b;Rpl13a;Mrpl24;Hnrnpl;Prpf4;Dnajb11;Rpl37a;Srsf3;Rpl27;Rps20;Srsf4
		cellular macromolecule biosynthetic process (GO:0034645)	36	6.71818e-08	Rpl4;Mrps15;Set;Rpl31;Mrps36;Rpl12;Rpl36a;Rpl8;Rpl10a;Rpl6;Mrpl32;Rpl7;Ing4;Rps14;Rps17;Polr2c;Rpl14;E2f1;Eif4ebp2;Rpl38;Apoe;Polr2h;Rpl39;Rps8;Rfc2;Rpl22;Rps6;Rev1;Rpl13a;Mrpl24;Eef1g;Rpa3;Rpl37a;Rpl27;Rps20;Inha
		cellular protein metabolic process (GO:0044267)	36	4.80299e-05	Rpl4;Mrps15;Stoml2;Rpl31;Mrps36;Rpl12;Rpl36a;Plat;Rpl8;Rpl10a;Fbxo22;Zdhhc2;Rpl6;Mrpl32;Rpl7;Rps14;Rps17;Rpl14;Eif4ebp2;Ctsh;Rpl38;Apoe;Rpl39;Ahsg;Golm1;Rps8;Rpl22;Rps6;Fn1;Shisa5;Rpl13a;Mrpl24;Rpl37a;Nucb1;Rpl27;Rps20
		mRNA processing (GO:0006397)	33	6.11999e-07	Sf3b3;Ccnh;Celf1;Cstf2;Ddx41;Ybx1;Sart1;Mettl14;Zmat2;Pabpn1;Puf60;Polr2c;Papola;Polr2h;Rbm10;Ik;Snrpn;Gpkow;Fus;Bud31;Cpsf2;Upf3b;Prpf40b;Lsm5;Gtf2h5;Cherp;Hnrnpl;Prpf4;Lsm6;Syf2;Srsf3;Srsf4;Aurkaip1
		translation (GO:0006412)	30	9.10245e-09	Rpl4;Mrps15;Rpl31;Mrps36;Rpl12;Rpl36a;Rpl8;Rpl10a;Rpl6;Mrpl32;Rpl7;Rps14;Rps17;Mrpl2;Rpl14;Eif4ebp2;Rpl38;Rpl39;Rwdd1;Rps8;Rpl22;Rps6;Rpl13a;Mrpl24;Eef1g;Noa1;Rpl37a;Rpl27;Rps20;Eef1e1
		mRNA splicing, via spliceosome (GO:0000398)	30	2.16745e-06	Sf3b3;Cstf2;Celf4;Ddx41;Ybx1;Sart1;Mettl14;Zmat2;Pabpn1;Puf60;Polr2c;Papola;Polr2h;Rbm10;Ik;Snrpn;Gpkow;Fus;Bud31;Cpsf2;Upf3b;Prpf40b;Lsm5;Cherp;Hnrnpl;Prpf4;Lsm6;Syf2;Srsf3;Srsf4
		RNA splicing, via transesterification reactions with bulged adenosine as nucleophile (GO:0000377)	29	1.07136e-06	Sf3b3;Cstf2;Ddx41;Ybx1;Sart1;Mettl14;Zmat2;Pabpn1;Puf60;Polr2c;Papola;Polr2h;Rbm10;Ik;Snrpn;Gpkow;Fus;Bud31;Cpsf2;Upf3b;Prpf40b;Lsm5;Cherp;Hnrnpl;Prpf4;Lsm6;Syf2;Srsf3;Srsf4
		rRNA processing (GO:0006364)	28	1.07984e-09	Rpl4;Rpl31;Rpl12;Rpl36a;Nolc1;Rpl8;Rpl10a;Wdr46;Rpl6;Wdr43;Rpl7;Rrp7a;Rps14;Sart1;Rps17;Exosc5;Exosc4;Exosc9;Rpl14;Rpl38;Rpl39;Rpl22;Rps6;Rpl13a;Lsm6;Rpl37a;Nhp2;Rpl27
		nuclear-transcribed mRNA catabolic process (GO:0000956)	27	3.73296e-09	Rpl4;Nbas;Rpl31;Rpl12;Rpl36a;Rpl8;Rpl10a;Rpl6;Rpl7;Rps14;Rps17;Exosc5;Exosc4;Ppp2r1a;Exosc9;Rpl14;Rpl38;Rpl39;Rps8;Rpl22;Rps6;Lsm1;Upf3b;Rpl13a;Rpl37a;Rpl27;Rps20
		ribosome biogenesis (GO:0042254)	27	4.67569e-08	Rpl4;Rpl31;Rpl12;Rpl36a;Nolc1;Malsu1;Rpl8;Rpl10a;Wdr46;Rpl6;Wdr43;Rpl7;Rrp7a;Rps14;Rps17;Exosc5;Exosc4;Exosc9;Rpl14;Rpl38;Rpl39;Rpl22;Rps6;Rpl13a;Rpl37a;Rpl27;Ran
		rRNA metabolic process (GO:0016072)	26	5.09059e-09	Rpl4;Rpl31;Rpl12;Dis3l;Rpl36a;Nolc1;Rpl8;Rpl10a;Wdr46;Rpl6;Wdr43;Rpl7;Rrp7a;Rps14;Rps17;Exosc5;Exosc4;Exosc9;Rpl14;Rpl38;Rpl39;Rpl22;Rps6;Rpl13a;Rpl37a;Rpl27
		ncRNA processing (GO:0034470)	26	4.42217e-07	Rpl4;Rpl31;Rpl12;Rpl36a;Nolc1;Rpl8;Rpl10a;Wdr46;Rpl6;Wdr43;Rpl7;Rrp7a;Rps14;Rps17;Exosc5;Exosc4;Exosc9;Rpl14;Rpl38;Rpl39;Ssb;Rpl22;Rps6;Rpl13a;Rpl37a;Rpl27
		post-translational protein modification (GO:0043687)	26	0.00355566	Cul9;Psmd10;Rab3a;Dcaf4;Fbxo22;Psma7;Dda1;Psmb4;Psmd7;Psmb5;Wdr5;Psmf1;Apoe;Fbxo7;Fn3k;Ahsg;Golm1;Fn1;Shisa5;Klhl9;Spsb1;Psma4;Psmc3;Psmc4;Psmc1;Nucb1
		peptide biosynthetic process (GO:0043043)	25	2.2554e-08	Rpl4;Mrps15;Rpl31;Mrps36;Rpl12;Rpl36a;Rpl8;Rpl10a;Rpl6;Mrpl32;Rpl7;Rps14;Rps17;Rpl14;Eif4ebp2;Rpl38;Rpl39;Rps8;Rpl22;Rps6;Rpl13a;Mrpl24;Rpl37a;Rpl27;Rps20
		cotranslational protein targeting to membrane (GO:0006613)	24	7.58098e-13	Rpl4;Rpl31;Rps8;Rpl12;Rpl22;Rps6;Rpl36a;Rpl13a;Srp68;Srp14;Rpl10a;Rpl8;Rpl6;Rpl7;Rps14;Rps17;Srp72;Rpl37a;Rpl14;Rpl38;Rpl27;Rps20;Sec62;Rpl39
		protein targeting to ER (GO:0045047)	24	6.42542e-12	Rpl4;Rpl31;Rps8;Rpl12;Rpl22;Rps6;Rpl36a;Rpl13a;Srp68;Srp14;Rpl8;Rpl10a;Rpl6;Rpl7;Rps14;Rps17;Srp72;Rpl37a;Rpl14;Rpl38;Rpl27;Rps20;Sec62;Rpl39
		MAPK cascade (GO:0000165)	24	0.00265598	Psmd10;Pdgfa;Frs2;Ptk2;Psma7;Psmb4;Psmd7;Psma4;Psmb5;Psmc3;Pik3ca;Pabpn1;Lrrc7;Psmc4;Ptpra;Psmc1;Hsf1;Kdr;Pde6d;Ctsh;Grb2;Psmf1;Raf1;Fgfr1
		SRP-dependent cotranslational protein targeting to membrane (GO:0006614)	23	2.23158e-12	Rpl4;Rpl31;Rps8;Rpl12;Rpl22;Rps6;Rpl36a;Rpl13a;Srp68;Srp14;Rpl10a;Rpl8;Rpl6;Rpl7;Rps14;Rps17;Srp72;Rpl37a;Rpl14;Rpl38;Rpl27;Rps20;Rpl39
		nuclear-transcribed mRNA catabolic process, nonsense-mediated decay (GO:0000184)	22	1.91187e-09	Rpl4;Rpl31;Rps8;Rpl12;Rpl22;Rps6;Rpl36a;Upf3b;Rpl13a;Rpl8;Rpl10a;Rpl6;Rpl7;Rps14;Rps17;Ppp2r1a;Rpl37a;Rpl14;Rpl38;Rpl27;Rps20;Rpl39
		regulation of mRNA stability (GO:0043488)	22	2.39525e-07	Psmd10;Set;Fus;Celf1;Hspb1;Ybx1;Psma7;Mettl14;Exosc5;Psmb4;Psmd7;Psma4;Exosc4;Psmb5;Psmc3;Pcbp4;Psmc4;Exosc9;Psmc1;Serbp1;E2f1;Psmf1
		protein modification by small protein removal (GO:0070646)	22	0.00362556	Otud4;Psmd10;Usp14;Vcp;Usp9x;Arrb2;Tomm20;Psma7;Smad7;Senp7;Psmb4;Psmd7;Psma4;Psmb5;Senp5;Psmc3;Psmc4;Atxn7;Psmc1;Usp40;Psmf1;Eif3f
		cytoplasmic translation (GO:0002181)	21	2.50461e-10	Rpl4;Rwdd1;Rpl31;Rps8;Rpl12;Rpl22;Rps6;Rpl36a;Rpl13a;Rpl10a;Rpl8;Rpl6;Rpl7;Rps14;Rps17;Rpl37a;Rpl14;Rpl38;Rpl27;Rps20;Rpl39
		proteasomal protein catabolic process (GO:0010498)	20	0.000485085	Psmd10;Vcp;Arrb1;Arrb2;Psma7;Trim9;Psmb4;Spsb1;Psmd7;Psma4;Psmb5;Sharpin;Rnf139;Psmc3;Psmc4;Psmc1;Plaa;Rbck1;Psmf1;Rnf187
		transcription, DNA-templated (GO:0006351)	20	0.00124222	Gmeb2;Ccnt2;Ccnh;Taf9;Ddx21;Arrb2;Med16;Gtf2h5;Polr2c;Hsf1;Tcea2;Pir;Ubtf;E2f1;Tcea1;Nelfa;Polr2h;Polr3k;Atf4;Nelfe
		axonogenesis (GO:0007409)	20	0.00327952	Hsp90aa1;Rab3a;Usp9x;Atl1;Sema6d;Nrxn1;Wnt7a;Frs2;L1cam;Baiap2;S100b;Ptk2;Pik3ca;Dok5;Ptpra;Map1a;Slitrk3;Tnr;Cntn2;Grb2
		membrane organization (GO:0061024)	20	0.00360276	Gca;Sar1b;Vps33b;Osbpl2;Plekha3;Arrb1;Arrb2;Dnm3;Tmem43;Fcho1;Bin1;Tmem33;Chmp2b;Ppt1;Myadm;Cntn2;Chmp3;Grb2;Snap29;Reps1
		regulation of mitotic cell cycle phase transition (GO:1901990)	18	0.00112988	Psmd10;Hsp90aa1;Dynll1;Psma7;Ppp1r9b;Actr1a;Psmb4;Psmd7;Tuba1a;Psma4;Psmb5;Psmc3;Ppp2r1a;Prkar2b;Psmc4;Psmc1;E2f1;Psmf1
		regulation of mRNA catabolic process (GO:0061013)	17	1.59671e-05	Psmd10;Set;Hspb1;Psma7;Exosc5;Psmb4;Psmd7;Psma4;Exosc4;Psmb5;Psmc3;Pcbp4;Psmc4;Exosc9;Psmc1;Serbp1;Psmf1
		regulation of G2/M transition of mitotic cell cycle (GO:0010389)	16	0.00061398	Psmd10;Hsp90aa1;Dynll1;Psma7;Actr1a;Psmb4;Psmd7;Tuba1a;Psma4;Psmb5;Psmc3;Ppp2r1a;Prkar2b;Psmc4;Psmc1;Psmf1
		RNA processing (GO:0006396)	16	0.00412591	Snrpn;Sf3b3;Fus;Celf1;Lsm1;Lsm5;Bicd1;Ppp1r9b;Hnrnpl;Prpf4;Lsm6;Pabpn1;Ppp2r1a;Srsf4;Aurkaip1;Adad2
		Fc receptor signaling pathway (GO:0038093)	15	7.9089e-05	Psmd10;Pigr;Fcer1g;Psma7;Ppp3ca;Psmb4;Psmd7;Psma4;Psmb5;Pik3ca;Psmc3;Psmc4;Psmc1;Grb2;Psmf1
		non-canonical Wnt signaling pathway (GO:0035567)	15	0.0002508	Psmd10;Wnt7a;Arrb2;Psma7;Ppp3ca;Psmb4;Psmd7;Psma4;Psmb5;Psmc3;Psmc4;Psmc1;Psmf1;Tnrc6a;Tnrc6b
		DNA-dependent DNA replication (GO:0006261)	15	0.000386472	Psmd10;Rfc2;Prim1;Ddx21;Wrnip1;Psma7;Psmb4;Psmd7;Psma4;Psmb5;Psmc3;Psmc4;Psmc1;Rpa3;Psmf1
		receptor-mediated endocytosis (GO:0006898)	15	0.00114196	Hsp90aa1;Fcer1g;Lrp1;Cd81;Hbb;Arrb2;Dnm3;Snx1;Fcho1;Ppt1;Hyou1;Gpr107;Grb2;Apoe;Calr
		negative regulation of mitotic cell cycle phase transition (GO:1901991)	14	3.25383e-05	Psmd10;Prmt2;Fam107a;Psma7;Psmb4;Wee1;Psmd7;Psma4;Psmb5;Psmc3;Psmc4;Psmc1;Cdk2ap2;Psmf1
		Fc-epsilon receptor signaling pathway (GO:0038095)	14	0.000257834	Psmd10;Fcer1g;Psma7;Ppp3ca;Psmb4;Psmd7;Psma4;Psmb5;Pik3ca;Psmc3;Psmc4;Psmc1;Grb2;Psmf1
		regulation of primary metabolic process (GO:0080090)	14	0.00127787	Psmd10;Edf1;Psma7;Tm6sf2;Psmb4;Psmd7;Psma4;Psmb5;Psmc3;Psmc4;Psmc1;Pmvk;Psmf1;Apoe
		regulation of hematopoietic progenitor cell differentiation (GO:1901532)	13	1.48333e-05	Lmo1;Psmd10;Pus7;Psma7;Mettl14;Psmb4;Psmd7;Psma4;Psmb5;Psmc3;Psmc4;Psmc1;Psmf1
		regulation of establishment of planar polarity (GO:0090175)	13	8.46068e-05	Psmd10;Wnt7a;Arrb2;Psma7;Psmb4;Psmd7;Psma4;Psmb5;Sapcd2;Psmc3;Psmc4;Psmc1;Psmf1
		tumor necrosis factor-mediated signaling pathway (GO:0033209)	13	0.00130502	Psmd10;Eif5a;Psma7;Psmb4;Psmd7;Psma4;Psmb5;Psmc3;Psmc4;Tmsb4x;Psmc1;Ptk2b;Psmf1
		macroautophagy (GO:0016236)	13	0.00177936	Vcp;Vps33b;Wipi2;Dynll1;Tomm20;Csnk2b;Chmp2b;Vps41;Plekhm1;Plaa;Chmp3;Snap29;Tecpr1
		positive regulation of canonical Wnt signaling pathway (GO:0090263)	13	0.00361202	Psmd10;Vcp;Psma7;Psmb4;Psmd7;Psma4;Psmb5;Psmc3;Psmc4;Psmc1;Fam53b;Psmf1;Lgr5
		regulation of hematopoietic stem cell differentiation (GO:1902036)	12	4.08065e-05	Lmo1;Psmd10;Psmb4;Psmd7;Psma4;Psmb5;Psmc3;Psmc4;Psmc1;Psmf1;Pus7;Psma7
		antigen processing and presentation of exogenous peptide antigen via MHC class I (GO:0042590)	12	0.000105447	Psmd10;Psmb4;Psmd7;Fcer1g;Psma4;Psmb5;Psmc3;Psmc4;Psmc1;Psmf1;Calr;Psma7
		Wnt signaling pathway, planar cell polarity pathway (GO:0060071)	12	0.000243466	Psmd10;Psmb4;Psmd7;Psma4;Psmb5;Psmc3;Psmc4;Psmc1;Wnt7a;Arrb2;Psmf1;Psma7
		negative regulation of translation (GO:0017148)	12	0.000417633	Mettl14;Rnf139;Celf1;Caprin1;Tpr;Rpl13a;Eif4ebp2;Ybx1;Malsu1;Calr;Pus7;Cpeb2
		regulation of stem cell differentiation (GO:2000736)	12	0.000462816	Lmo1;Psmd10;Psmb4;Psmd7;Psma4;Psmb5;Psmc3;Psmc4;Psmc1;Psmf1;Pus7;Psma7
		cellular response to lectin (GO:1990858)	12	0.00358898	Psmd10;Psmb4;Psmd7;Fcer1g;Psma4;Psmb5;Psmc3;Psmc4;Psmc1;Psmf1;Raf1;Psma7
		stimulatory C-type lectin receptor signaling pathway (GO:0002223)	12	0.00358898	Psmd10;Psmb4;Psmd7;Fcer1g;Psma4;Psmb5;Psmc3;Psmc4;Psmc1;Psmf1;Raf1;Psma7
		regulation of cellular amino acid metabolic process (GO:0006521)	11	1.37264e-05	Psmd10;Psmb4;Bhmt;Psmd7;Psma4;Psmb5;Psmc3;Psmc4;Psmc1;Psmf1;Psma7
		negative regulation of cell cycle G2/M phase transition (GO:1902750)	11	2.35538e-05	Psmd10;Psmb4;Psmd7;Psma4;Psmb5;Psmc3;Psmc4;Psmc1;Psmf1;Atf5;Psma7
		aerobic electron transport chain (GO:0019646)	11	0.000167117	Cox8a;Ndufb9;Ndufa8;Ndufs8;Ndufa12;Ndufs6;Ndufb2;Ndufs2;Sdhd;Ndufv2;Uqcrh
		mitochondrial ATP synthesis coupled electron transport (GO:0042775)	11	0.000190274	Cox8a;Ndufb9;Ndufa8;Ndufs8;Ndufa12;Ndufs6;Ndufb2;Ndufs2;Sdhd;Ndufv2;Uqcrh
		antigen processing and presentation of exogenous peptide antigen via MHC class I, TAP-dependent (GO:0002479)	11	0.000244813	Psmd10;Psmb4;Psmd7;Psma4;Psmb5;Psmc3;Psmc4;Psmc1;Psmf1;Calr;Psma7
		negative regulation of cellular amide metabolic process (GO:0034249)	11	0.00102115	Rtn3;Rnf139;Bin1;Caprin1;Rpl13a;Ormdl1;Ybx1;Malsu1;Apoe;Calr;Pus7
		positive regulation of endothelial cell migration (GO:0010595)	11	0.00102115	Grn;Anxa3;Tmsb4x;Kdr;Hspb1;Ptk2b;Itgb1bp1;Calr;Gpld1;Foxp1;Fgfr1
		regulation of transcription from RNA polymerase II promoter in response to stress (GO:0043618)	11	0.00112499	Psmd10;Psmb4;Psmd7;Psma4;Psmb5;Psmc3;Psmc4;Psmc1;Psmf1;Psma7;Atf4
		interleukin-1-mediated signaling pathway (GO:0070498)	11	0.00212164	Psmd10;Psmb4;Psmd7;Psma4;Psmb5;Psmc3;Psmc4;Psmc1;Ube2v1;Psmf1;Psma7
		negative regulation of cellular protein metabolic process (GO:0032269)	11	0.00212164	Rnf139;Caprin1;Rpl13a;Plat;Ybx1;Malsu1;Apoe;Calr;Pus7;Cln8;Atraid
		regulation of cell cycle phase transition (GO:1901987)	11	0.00230952	Psmd10;Psmb4;Cdkn1b;Psmd7;Psma4;Psmb5;Psmc3;Psmc4;Psmc1;Psmf1;Psma7
		regulation of cellular amine metabolic process (GO:0033238)	10	4.77621e-05	Psmd10;Psmb4;Psmd7;Psma4;Psmb5;Psmc3;Psmc4;Psmc1;Psmf1;Psma7
		pre-replicative complex assembly (GO:0036388)	10	0.000344024	Psmd10;Psmb4;Psmd7;Psma4;Psmb5;Psmc3;Psmc4;Psmc1;Psmf1;Psma7
		regulation of cellular ketone metabolic process (GO:0010565)	10	0.000344024	Psmd10;Psmb4;Psmd7;Psma4;Psmb5;Psmc3;Psmc4;Psmc1;Psmf1;Psma7
		negative regulation of G2/M transition of mitotic cell cycle (GO:0010972)	10	0.000443924	Psmd10;Psmb4;Psmd7;Psma4;Psmb5;Psmc3;Psmc4;Psmc1;Psmf1;Psma7
		DNA-templated transcription, termination (GO:0006353)	10	0.000716547	Scaf8;Pabpn1;Ccnh;Cstf2;Cpsf2;Ubtf;Papola;Polr2h;Polr3k;Gtf2h5
		negative regulation of supramolecular fiber organization (GO:1902904)	10	0.000897456	Pik3ca;Atxn7;Stmn2;Myadm;Pfdn2;Apoe;Pfdn5;Ssh3;Camsap1;Clasp2
		regulation of hydrolase activity (GO:0051336)	10	0.00100105	Rdx;Plxna2;Stmn3;Rab3gap2;Itgb1bp1;Plxnc1;Adap1;Rapgef6;Tbc1d15;Ptk2
		NIK/NF-kappaB signaling (GO:0038061)	10	0.00111423	Psmd10;Psmb4;Psmd7;Psma4;Psmb5;Psmc3;Psmc4;Psmc1;Psmf1;Psma7
		regulation of transcription from RNA polymerase II promoter in response to hypoxia (GO:0061418)	10	0.00123765	Psmd10;Psmb4;Psmd7;Psma4;Psmb5;Psmc3;Psmc4;Psmc1;Psmf1;Psma7
		anaphase-promoting complex-dependent catabolic process (GO:0031145)	10	0.00292936	Psmd10;Psmb4;Psmd7;Psma4;Psmb5;Psmc3;Psmc4;Psmc1;Psmf1;Psma7
		regulation of endothelial cell migration (GO:0010594)	10	0.00446517	Grn;Anxa3;Kdr;Ptk2b;Itgb1bp1;Apoe;Calr;Gpld1;Ptk2;Foxp1
		SCF-dependent proteasomal ubiquitin-dependent protein catabolic process (GO:0031146)	10	0.00446517	Psmd10;Psmb4;Psmd7;Psma4;Psmb5;Psmc3;Psmc4;Psmc1;Psmf1;Psma7
		mitochondrial respiratory chain complex I assembly (GO:0032981)	9	0.000710632	Ndufb9;Ndufa8;Ndufs8;Ndufa12;Ndufs6;Ndufaf5;Ndufb2;Ndufs2;Ndufv2
		NADH dehydrogenase complex assembly (GO:0010257)	9	0.000710632	Ndufb9;Ndufa8;Ndufs8;Ndufa12;Ndufs6;Ndufaf5;Ndufb2;Ndufs2;Ndufv2
		DNA-templated transcription, elongation (GO:0006354)	9	0.00249822	Ccnt2;Ccnh;Polr2c;Tcea2;Tcea1;Nelfa;Polr2h;Gtf2h5;Nelfe
		Fc-gamma receptor signaling pathway (GO:0038094)	9	0.0033522	Hsp90aa1;Fcer1g;Fcgr2a;Pik3ca;Wipf1;Brk1;Grb2;Baiap2;Ptk2
		Fc receptor mediated stimulatory signaling pathway (GO:0002431)	9	0.00403849	Hsp90aa1;Fcer1g;Fcgr2a;Pik3ca;Wipf1;Brk1;Grb2;Baiap2;Ptk2
		mitochondrial electron transport, NADH to ubiquinone (GO:0006120)	8	0.00019607	Ndufb9;Ndufa8;Ndufs8;Ndufa12;Ndufs6;Ndufb2;Ndufs2;Ndufv2
		receptor internalization (GO:0031623)	8	0.000988136	Dnm3;Snx1;Fcer1g;Lrp1;Cd81;Arrb1;Grb2;Arrb2
		receptor metabolic process (GO:0043112)	8	0.00300358	Dnm3;Snx1;Fcer1g;Lrp1;Cd81;Grb2;Arrb2;Nsg1
		exonucleolytic catabolism of deadenylated mRNA (GO:0043928)	7	0.000396096	Edc4;Exosc5;Exosc4;Lsm6;Exosc9;Lsm1;Lsm5
		nuclear-transcribed mRNA catabolic process, exonucleolytic (GO:0000291)	7	0.000579057	Edc4;Exosc5;Exosc4;Lsm6;Exosc9;Lsm1;Lsm5
		regulation of microtubule cytoskeleton organization (GO:0070507)	7	0.000823468	Fam107a;Stmn2;Cdk2ap2;Stmn3;Mapre3;Bicd1;Clasp2
		hexose metabolic process (GO:0019318)	7	0.00155187	Adpgk;Hectd4;Pmm2;Akr1a1;Galm;Pgm1;Hk1
		regulation of microtubule polymerization or depolymerization (GO:0031110)	6	0.000976838	Map1a;Stmn2;Stmn3;Mapre3;Camsap1;Clasp2
		regulation of long-term synaptic potentiation (GO:1900271)	6	0.00143213	Calb2;Fam107a;Apoe;Nsg1;Cyp46a1;Zdhhc2
		autophagosome maturation (GO:0097352)	6	0.00280789	Vcp;Vps33b;Chmp3;Wipi2;Snap29;Tecpr1
		regulation of actin cytoskeleton reorganization (GO:2000249)	6	0.00435734	Hax1;Arhgdia;Ntrk3;Ptk2b;Baiap2;Phpt1
		regulation of supramolecular fiber organization (GO:1902903)	5	0.00243371	Pik3ca;Map1a;Mapre3;Apoe;Camsap1
		negative regulation of protein depolymerization (GO:1901880)	5	0.00296798	Pik3ca;Atxn7;Stmn2;Camsap1;Clasp2
		regulation of microtubule depolymerization (GO:0031114)	5	0.00358198	Atxn7;Map1a;Stmn2;Camsap1;Clasp2
		sulfur amino acid catabolic process (GO:0000098)	4	0.000553893	Tst;Cbs;Blmh;Txn2
		endoplasmic reticulum tubular network organization (GO:0071786)	4	0.00303712	Rtn3;Tmem33;Atl1;Reep2
		histone H4-K5 acetylation (GO:0043981)	4	0.00303712	Ing4;Kansl1;Wdr5;Kat8
		histone H4-K8 acetylation (GO:0043982)	4	0.00303712	Ing4;Kansl1;Wdr5;Kat8
		positive regulation of endothelial cell chemotaxis (GO:2001028)	4	0.00303712	Tmsb4x;Kdr;Hspb1;Fgfr1
		endosome to lysosome transport via multivesicular body sorting pathway (GO:0032510)	3	0.0023543	Vcp;Chmp2b;Chmp3
		U4 snRNA 3'-end processing (GO:0034475)	3	0.00364826	Exosc5;Exosc4;Exosc9
	KEGG	Pathways of neurodegeneration	40	3.27089e-05	Ndufb9;Vcp;Ndufa12;Ndufb2;Psma7;Uqcrh;Ppp3ca;Psmb4;Actr1a;Psmd7;Tuba1a;Psmb5;Ndufv2;Ift57;Gria3;Cox8a;Ndufa8;Dnah10;Apaf1;Fus;Wnt7a;Wipi2;Sdhd;Sdhb;Fig4;Psma4;Ndufs8;Psmc3;Psmc4;Ndufs6;Psmc1;Csnk2b;Chmp2b;Map3k10;Ndufs2;Uba1;Raf1;Slc25a4;Actr10;Atf4
		Huntington disease	34	3.27298e-07	Ndufb9;Ndufa12;Ndufb2;Slc1a3;Psma7;Uqcrh;Actr1a;Psmb4;Psmd7;Tuba1a;Psmb5;Creb3l1;Polr2c;Polr2h;Ndufv2;Ift57;Gria3;Cox8a;Ndufa8;Dnah10;Apaf1;Sdhd;Wipi2;Sdhb;Psma4;Ndufs8;Psmc3;Psmc4;Ndufs6;Psmc1;Map3k10;Ndufs2;Actr10;Slc25a4
		Amyotrophic lateral sclerosis	34	1.56439e-05	Ndufb9;Vcp;Ndufa12;Ndufb2;Psma7;Uqcrh;Ppp3ca;Actr1a;Psmb4;Psmd7;Tuba1a;Psmb5;Tpr;Ndufv2;Cox8a;Ndufa8;Dnah10;Apaf1;Fus;Sdhd;Wipi2;Sdhb;Fig4;Psma4;Ndufs8;Psmc3;Psmc4;Ndufs6;Psmc1;Chmp2b;Srsf3;Ndufs2;Actr10;Atf4
		Alzheimer disease	33	4.95169e-05	Rtn3;Ndufb9;Lrp1;Ndufa12;Ndufb2;Psma7;Uqcrh;Ppp3ca;Psmb4;Psmd7;Tuba1a;Psmb5;Apoe;Ndufv2;Cox8a;Ndufa8;Apaf1;Wnt7a;Sdhd;Wipi2;Sdhb;Psma4;Ndufs8;Psmc3;Pik3ca;Psmc4;Ndufs6;Psmc1;Csnk2b;Ndufs2;Raf1;Slc25a4;Atf4
		Prion disease	29	5.79942e-06	Ndufb9;Ndufa12;Ndufb2;Psma7;Uqcrh;Ppp3ca;Stip1;Psmb4;Psmd7;Tuba1a;Psmb5;Creb3l1;Ndufv2;Cox8a;Ndufa8;Apaf1;Sdhd;Sdhb;Psma4;Ndufs8;Psmc3;Pik3ca;Psmc4;Ndufs6;Psmc1;Csnk2b;Ndufs2;Slc25a4;Atf4
		Parkinson disease	27	8.26516e-06	Ndufb9;Ndufa12;Ndufb2;Psma7;Uqcrh;Gnai2;Txn2;Psmb4;Psmd7;Tuba1a;Psmb5;Ndufv2;Cox8a;Ndufa8;Apaf1;Sdhd;Sdhb;Psma4;Ndufs8;Psmc3;Psmc4;Ndufs6;Psmc1;Ndufs2;Uba1;Slc25a4;Atf4
		Ribosome	24	5.86241e-08	Rpl4;Mrps15;Rpl31;Rps8;Rpl12;Rpl22;Rps6;Rpl36a;Rpl13a;Rpl8;Rpl10a;Mrpl24;Rpl6;Mrpl32;Rpl7;Rps14;Rps17;Mrpl2;Rpl37a;Rpl14;Rpl38;Rpl27;Rps20;Rpl39
		Coronavirus disease	23	0.000149642	Rpl4;Rpl31;Rps8;Rpl12;Rpl22;Stat3;Rps6;Rpl36a;Rpl13a;Rpl8;Rpl10a;Rpl6;Rpl7;Rps14;Rps17;Fcgr2a;Pik3ca;Rpl37a;Rpl14;Rpl38;Rpl27;Rps20;Rpl39
		Thermogenesis	20	0.00221803	Cox8a;Ndufb9;Ndufa8;Actl6b;Ndufa12;Npr1;Rps6;Ndufb2;Frs2;Sdhd;Sdhb;Uqcrh;Ndufs8;Ndufs6;Creb3l1;Ndufaf5;Ndufs2;Grb2;Ndufv2;Fgfr1
		Spliceosome	15	0.00184612	Sf3b3;Ccdc12;Fus;Bud31;Prpf40b;Lsm5;Cherp;Prpf4;Sart1;Lsm6;Zmat2;Puf60;Syf2;Srsf3;Srsf4
		Non-alcoholic fatty liver disease	15	0.0025452	Cox8a;Ndufb9;Ndufa8;Ndufa12;Ndufb2;Sdhd;Sdhb;Uqcrh;Ndufs8;Pik3ca;Ndufs6;Mlx;Ndufs2;Ndufv2;Atf4
		Oxidative phosphorylation	14	0.00159186	Cox8a;Ndufb9;Ndufa8;Ndufa12;Ndufb2;Sdhd;Sdhb;Uqcrh;Ndufs8;Ndufs6;Ndufs2;Atp6v1e1;Ndufv2;Atp6v1f
		Prostate cancer	11	0.0027257	Hsp90aa1;Cdkn1b;Pik3ca;Creb3l1;E2f1;Pdgfa;Plat;Grb2;Raf1;Atf4;Fgfr1
		Proteasome	10	1.84679e-05	Psmb4;Psmd7;Psmb5;Psma4;Psmc3;Psmc4;Psmc1;Pomp;Psmf1;Psma7
		Amino sugar and nucleotide sugar metabolism	9	0.000163488	Cmas;Gnpda1;Gnpda2;Uxs1;Hexb;Pmm2;Gnpnat1;Pgm1;Hk1
		Central carbon metabolism in cancer	9	0.00276109	Pdha1;Pik3ca;Ntrk3;Slc2a1;Pdhb;Raf1;Hk1;Sirt3;Fgfr1
		Citrate cycle (TCA cycle)	7	0.000210931	Fh;Pdha1;Sucla2;Idh3b;Pdhb;Sdhd;Sdhb
Turquoise	GO Biological Process	mRNA splicing, via spliceosome (GO:0000398)	25	0.00216158	Sf3b5;Sf3b2;Eif4a3;Wbp4;U2af1l4;Pnn;Rbm4;Raver1;Tra2b;Dhx15;Sympk;Polr2f;Hnrnpa3;Cpsf1;Gtf2f1;Snupn;Hnrnpm;Lsm7;Hnrnpa2b1;Snrpg;Pabpc1;Srsf6;Snrnp200;Srsf7;Sf1
		RNA splicing, via transesterification reactions with bulged adenosine as nucleophile (GO:0000377)	24	0.00140643	Sf3b5;Sf3b2;Hnrnpa3;Cpsf1;Eif4a3;Wbp4;Gtf2f1;U2af1l4;Pnn;Hnrnpm;Rbm4;Lsm7;Raver1;Tra2b;Hnrnpa2b1;Dhx15;Snrpg;Sympk;Polr2f;Pabpc1;Srsf6;Snrnp200;Srsf7;Sf1
		regulation of G2/M transition of mitotic cell cycle (GO:0010389)	16	0.00266497	Psmd12;Pinx1;Cep164;Tubb4a;Tuba4a;Cdc25b;Psma5;Psma6;Psmd6;Psmc5;Psmb2;Akap9;Psmd1;Cep250;Mapre1;Brd4
		translational termination (GO:0006415)	15	6.40734e-05	Mrps16;Mrps23;Mrpl49;Mrps18a;Mrpl48;Mrps7;Mrpl45;Mrpl13;Gspt2;Mrpl54;Mrpl10;Mrps18c;Oxa1l;Mrpl40;Mrpl9
		mitochondrial translation (GO:0032543)	15	0.00018091	Mrps16;Mrps23;Mrpl49;Mrps18a;Mtif2;Mrpl48;Mrps7;Mrpl45;Mrpl13;Mrpl10;Mrpl54;Mrps18c;Oxa1l;Mrpl40;Mrpl9
		mitochondrial translational elongation (GO:0070125)	14	0.000103381	Mrps16;Mrps23;Mrpl49;Mrps18a;Mrpl48;Mrps7;Mrpl45;Mrpl13;Mrpl54;Mrpl10;Mrps18c;Oxa1l;Mrpl40;Mrpl9
		mitochondrial translational termination (GO:0070126)	14	0.000103381	Mrps16;Mrps23;Mrpl49;Mrps18a;Mrpl48;Mrps7;Mrpl45;Mrpl13;Mrpl54;Mrpl10;Mrps18c;Oxa1l;Mrpl40;Mrpl9
		mitochondrial respiratory chain complex assembly (GO:0033108)	14	0.000116991	Ndufb8;Ndufb7;Ndufb11;Ndufb4;Cox17;Ndufa2;Ndufa1;Ecsit;Oxa1l;Samm50;Sdhaf2;Ndufaf3;Tmem126b;Ndufv3
		translational elongation (GO:0006414)	14	0.000545844	Mrps16;Mrps23;Mrpl49;Mrps18a;Mrpl48;Mrps7;Mrpl45;Mrpl13;Mrpl10;Mrpl54;Mrps18c;Oxa1l;Mrpl40;Mrpl9
		aerobic electron transport chain (GO:0019646)	12	0.000137487	Ndufb8;Ndufb7;Sdhaf2;Ndufb11;Ndufa4;Ndufb4;Cox4i2;Ndufa2;Ndufa1;Uqcr11;Ndufv3;Cox7c
		mitochondrial ATP synthesis coupled electron transport (GO:0042775)	12	0.000158177	Ndufb8;Ndufb7;Sdhaf2;Ndufb11;Ndufa4;Ndufb4;Cox4i2;Ndufa2;Ndufa1;Uqcr11;Ndufv3;Cox7c
		mitochondrial respiratory chain complex I assembly (GO:0032981)	11	0.000101211	Oxa1l;Ndufb8;Ndufb7;Ndufb11;Ndufb4;Ndufa2;Ndufa1;Ndufaf3;Tmem126b;Ndufv3;Ecsit
		NADH dehydrogenase complex assembly (GO:0010257)	11	0.000101211	Oxa1l;Ndufb8;Ndufb7;Ndufb11;Ndufb4;Ndufa2;Ndufa1;Ndufaf3;Tmem126b;Ndufv3;Ecsit
		mitochondrial electron transport, NADH to ubiquinone (GO:0006120)	8	0.000511809	Ndufb8;Ndufb7;Ndufb11;Ndufa4;Ndufb4;Ndufa2;Ndufa1;Ndufv3
		proteoglycan metabolic process (GO:0006029)	7	0.000192215	Cant1;Chst10;Fam20b;Chst14;Igf1;B4galt7;Gal3st4
		ATP-dependent chromatin remodeling (GO:0043044)	7	0.00398459	Smarcc1;Smarcb1;Smarca5;Dmap1;Mta2;Gatad2b;Smarca4
		proteoglycan biosynthetic process (GO:0030166)	6	0.00349971	Cant1;Chst10;Fam20b;Igf1;B4galt7;Gal3st4
		microtubule anchoring at microtubule organizing center (GO:0072393)	5	0.000165887	Kif3a;Cep19;Hook3;Bicd2;Bbs4
		early endosome to late endosome transport (GO:0045022)	5	0.00234043	Stx8;Pik3c3;Snf8;Hook3;Rab7a
		mesoderm development (GO:0007498)	5	0.00234043	Hes7;Gdf11;Tcf15;Bmx;Tbx3
		microtubule anchoring at centrosome (GO:0034454)	4	0.000948668	Kif3a;Cep19;Hook3;Bbs4
		regulation of glycoprotein biosynthetic process (GO:0010559)	4	0.000948668	Necab2;Igf1;Mt3;Fktn
		regulation of cytochrome-c oxidase activity (GO:1904959)	3	0.00108875	Ndufa4;Sphk2;Cox17
		aldehyde catabolic process (GO:0046185)	3	0.00353819	Aldh3b1;Pdxp;Adh5
		positive regulation of protein localization to centrosome (GO:1904781)	3	0.00353819	Gsk3b;Pard6a;Cep250
		regulation of vascular associated smooth muscle cell apoptotic process (GO:1905459)	3	0.00353819	Pdcd4;Mfn2;Igf1
	KEGG	Pathways of neurodegeneration	45	1.90444e-05	Camk2b;Gsk3b;Ndufb8;Psmd12;Ndufb7;Hip1;Ndufb11;Ndufb4;Cox4i2;Uqcr11;Ambra1;Ube2j2;Zfyve1;Cox7c;Gabarap;Lrp6;Psmd6;Tuba1b;Psmb2;Rb1cc1;Psmd1;Nefl;Mfn2;Ndufv3;Wnt4;Prkcg;Apc2;Map2k2;Ndufa4;Csnk2a2;Ndufa2;Eif2ak3;Ndufa1;Axin1;Ube2g2;Atg14;Mapk14;Tubb4a;Tuba4a;Psma5;Atxn2l;Psma6;Psmc5;Ccs;Pik3c3
		Amyotrophic lateral sclerosis	38	9.79695e-06	Psmd12;Ndufb8;Nxt1;Ndufb7;Ndufb11;Ndufb4;Cox4i2;Uqcr11;Ambra1;Cox7c;Gabarap;Psmd6;Tuba1b;Psmb2;Rb1cc1;Psmd1;Nefl;Ndufv3;Ubqln4;Hnrnpa3;Ndufa4;Ndufa2;Eif2ak3;Ndufa1;Chchd10;Atg14;Mapk14;Tubb4a;Tuba4a;Psma5;Atxn2l;Psma6;Psmc5;Ccs;Hnrnpa2b1;Nup35;Pik3c3;Srsf7
		Alzheimer disease	34	0.00032283	Gsk3b;Psmd12;Ndufb8;Ndufb7;Ndufb11;Ndufb4;Cox4i2;Uqcr11;Ambra1;Cox7c;Lrp6;Psmd6;Ncstn;Tuba1b;Psmb2;Rb1cc1;Psmd1;Ndufv3;Wnt4;Apc2;Map2k2;Ndufa4;Csnk2a2;Ndufa2;Eif2ak3;Axin1;Ndufa1;Atg14;Tubb4a;Tuba4a;Psma5;Psma6;Psmc5;Pik3c3
		Parkinson disease	29	1.43659e-05	Camk2b;Psmd12;Ndufb8;Ndufb7;Maoa;Ndufb11;Ndufb4;Cox4i2;Uqcr11;Ube2j2;Cox7c;Adcy5;Psmd6;Tuba1b;Psmb2;Psmd1;Mfn2;Ndufv3;Ndufa4;Ndufa2;Eif2ak3;Ndufa1;Ube2g2;Tubb4a;Tuba4a;Psma5;Psma6;Psmc5;Gnal
		Huntington disease	28	0.00116334	Psmd12;Ndufb8;Hip1;Ndufb7;Ndufb11;Ndufb4;Cox4i2;Uqcr11;Ambra1;Cox7c;Psmd6;Tuba1b;Psmb2;Rb1cc1;Creb3l2;Psmd1;Polr2f;Ndufv3;Ndufa4;Ndufa2;Ndufa1;Atg14;Tubb4a;Tuba4a;Psma5;Psma6;Psmc5;Pik3c3
		Prion disease	26	0.000964973	Gsk3b;Psmd12;Ndufb8;Ndufb7;Ndufb11;Ndufb4;Cox4i2;Uqcr11;Cox7c;Psmd6;Tuba1b;Psmb2;Creb3l2;Psmd1;Ndufv3;Ndufa4;Csnk2a2;Ndufa2;Eif2ak3;Ndufa1;Mapk14;Tubb4a;Tuba4a;Psma5;Psma6;Psmc5
		Thermogenesis	23	0.00108337	Smarcc1;Cpt1a;Ndufb8;Smarcb1;Ndufb7;Ndufb11;Ndufa4;Ndufb4;Cox17;Cox4i2;Ndufa2;Ndufa1;Acsl5;Uqcr11;Cpt1c;Mapk14;Cox7c;Smarca4;Adcy5;Rptor;Creb3l2;Ndufaf3;Ndufv3
		Oxidative phosphorylation	17	0.000274114	Ndufb8;Ndufb7;Ndufb11;Ndufa4;Ndufb4;Cox17;Cox4i2;Ndufa2;Ndufa1;Uqcr11;Tcirg1;Cox7c;Ppa2;Atp6v0a2;Ndufv3;Atp6v0e2;Atp6v1c1
		mRNA surveillance pathway	12	0.00300122	Pnn;Nxt1;Cpsf1;Ppp2r5e;Ppp2r3c;Eif4a3;Sympk;Acin1;Upf3a;Pabpc1;Pabpc1l2a;Gspt2
Yellow	GO Biological Process	cellular macromolecule biosynthetic process (GO:0034645)	9	0.00432261	Rps4y2;Alas1;Kat5;Rragc;Polr2d;Hus1;Mrpl36;B4galt5;Abcf1
		calcium-mediated signaling using intracellular calcium source (GO:0035584)	4	4.98429e-05	Bcap31;Grm5;Fkbp1b;Prkaca
		transcription elongation from RNA polymerase II promoter (GO:0006368)	4	0.00447142	Elof1;Polr2d;Ssrp1;Gtf2h3
		aspartate family amino acid metabolic process (GO:0009066)	3	0.000835949	Adi1;Gadl1;Sms
		sulfur amino acid metabolic process (GO:0000096)	3	0.00168337	Adi1;Gadl1;Sms
		positive regulation of blood-brain barrier permeability (GO:1905605)	2	0.000965811	Ocln;Tjp3
		regulation of blood-brain barrier permeability (GO:1905603)	2	0.00200173	Ocln;Tjp3
		ribosome disassembly (GO:0032790)	2	0.00265152	Mtif3;Pelo
		methionine metabolic process (GO:0006555)	2	0.00265152	Adi1;Sms
	KEGG	Cell cycle	6	0.00152009	Rbl2;Anapc13;Stag1;Ccnd1;E2f3;Pkmyt1
		Glioma	5	0.000910474	Ccnd1;Prkca;E2f3;Camk1;Sos2
		Gap junction	5	0.00186273	Grm5;Prkca;Prkaca;Tubb4b;Sos2
		Long-term potentiation	4	0.00447142	Grm5;Grin2a;Prkca;Prkaca

## Sheet: Table S9
Table S9. miRNAs and target genes dentified in the highly correlated modules with the HNS group in P120 time-interval
Module	miRNA (abundantly expressed in bold)	miRNA in the miRTarBase	N. genes	Module target genes
Blue	miR-124-3p	mmu-miR-124-3p	18	Abhd4;Mgrn1;Tmod3;Anxa5;Stat3;Cln8;Rgma;Tst;Rragb;Cdc42ep4;E2f1;Myadm;Cntn2;Ascc2;Nsmf;Arhgef1;Cd59;Pskh1
	let-7g-5p	hsa-let-7g-5p	14	Rwdd1;Ccnt2;Celf1;Rfc2;Rpl12;Rdx;Fn1;Plekha3;Rab21;Noa1;Nsd1;Cd59;Rab11fip4;Atp6v1f
	miR-98-5p	hsa-miR-98-5p	36	B4galt3;Ccnt2;Calcb;Cdkn1b;Celf1;Zfand5;Nolc1;Arrb1;Pdhb;Tfpi;Clint1;Zdhhc3;Capn15;Tmem164;Grpel1;Dhx57;Nsd1;E2f1;Cd59;Acadm;Tmem38b;Rab11fip4;Atp6v1f;Iqcb1;Rwdd1;Rfc2;Abcc5;Rdx;Asmtl;Plekha3;Smad7;Bin3;Noa1;Agps;Hist1h2bh;Fkbp3
	let-7a-5p	hsa-let-7a-5p	29	Rpl4;Usp14;Ccnt2;Uhrf2;Celf1;Zcchc9;Nolc1;Wdr46;Ipo7;Ube2q1;Nsd1;Dhx57;E2f1;Cd59;Rab11fip4;Ilkap;Atp6v1f;Reps1;Rwdd1;Rfc2;Rdx;Stat3;Plekha3;Wipi2;Baz1b;Noa1;Naa35;Ndufs2;Iars
	let-7d-5p	hsa-let-7d-5p	23	Rwdd1;Ccnt2;Tbc1d9b;Rpl31;Celf1;Rfc2;Rdx;Rps6;Pdgfa;Plekha3;Tomm20;Tmem135;Bin3;Senp5;Tst;Noa1;Nsd1;Dhx57;Cd59;Tnrc6a;Rab11fip4;Prr13;Atp6v1f
	miR-125b-5p	hsa-miR-125b-5p	15	B4galt3;Set;Exoc7;Fus;Ntrk3;Stat3;Sdhb;Rrp7a;Tmem101;Dhx57;Chmp3;Qsox2;Raf1;Tnrc6b;Grina
	miR-494-3p	hsa-miR-494-3p	9	Rps14;Ss18;Pabpn1;Tmod3;Bag1;Agps;Plekha3;Tfpi;Prrc2b
	let-7f-5p	hsa-let-7f-5p	14	Rwdd1;Ccnt2;Celf1;Rfc2;Atl1;Rdx;Plekha3;Baz1b;Noa1;Nsd1;Cd59;Actr10;Rab11fip4;Atp6v1f
	let-7b-5p	hsa-let-7b-5p	71	Zcchc11;Ccnt2;Cdkn1b;Celf1;Cd81;Ctcf;Ddx41;Aup1;Clint1;Ipo7;Hk1;Ube2q1;Dhx57;Papola;Pgm1;Hsp90aa1;Rfc2;Akr1a1;Scamp1;Baz1b;Clpx;Dnm3;Tst;Tmem33;Zadh2;Noa1;Chmp3;Adnp;Eef1e1;Pafah1b3;Slc25a4;Usp14;Igsf3;Tubgcp2;Usp54;Rpl12;Prim1;Taf9;Zcchc9;Iba57;Ddx21;Nolc1;Rrp7a;Stip1;Scaf8;Mien1;Nsd1;Polr2c;Epb41l3;Cd59;Ckb;Polr2h;Emc6;Rab11fip4;Tbc1d15;Atp6v1f;Reps1;Rwdd1;Trappc1;Rdx;Plekha3;Prrc2b;Hnrnpl;Pdcl…
	let-7c-5p	hsa-let-7c-5p	19	Slc12a2;Rwdd1;Ccnt2;Celf1;Rfc2;Rdx;Stat3;Ccnc;Plekha3;Baz1b;Ipo7;Ptk2;Noa1;Nsd1;Id1;Hsf1;Cd59;Rab11fip4;Atp6v1f
	miR-301a-5p	hsa-miR-301a-5p	1	Klhl9
	miR-16-5p	hsa-miR-16-5p	107	Rpl4;Ccnt2;Wipf1;Rpl31;Aup1;Ube2z;Ipo7;Rpl6;Txn2;Edc4;Rps17;Ppp2r1a;Arhgdia;Kdr;Lonp1;Atp6v1e1;Pskh1;Csgalnact1;Vps33b;Rps6;Tomm34;Sars;Tmem135;Ccdc80;Tmem138;Ube2v1;Raf1;Aurkaip1;Cnp;Tubgcp2;Arl3;Camsap1;Stip1;Caskin1;L1cam;Lsm5;Dnajc15;Cherp;Smad7;Hnrnpl;Coq3;Caprin1;Ppt1;Hyou1;Grb2;Calr;Iars;Cpeb2;Serinc5;Fgfr1;Mcfd2;Gfm1;Ddx41;Ybx1;Wdr43;Panx1;Tmem189;Sart1;Actr1a;Tuba1a;Tmem43;Ube2q1;Qsox2;H…
	miR-582-5p	hsa-miR-582-5p	11	Phf3;Dnaja1;Hsp90aa1;Set;Papd7;Cd81;Rpl7l1;Cdc42ep4;Ipo7;Tnrc6a;Rab33b
	miR-26b-3p	hsa-miR-26b-3p	2	Rnpepl1;Ube2q1
	miR-34b-5p	mmu-miR-34b-5p	17	Otud4;Kdm5a;Ttyh3;Sema6d;Commd10;Pcdh8;Gnai2;Rab21;Srp72;Nsd1;Map1a;Idh3b;Cntn2;Plch1;Mapre3;Jam2;Tnrc6b
	miR-539-3p	mmu-miR-539-3p	1	Ing3;Igsf3;Rab3gap2
	miR-483-5p	hsa-miR-483-5p	4	Fn3k;Cbs;Nucb1;Ckb
	miR-196b-5p	hsa-miR-196b-5p	8	Cdkn1b;Rdx;Plekha3;Iars;Ckb;Rab11fip4;Atf4;Atp6v1f
	miR-331-5p	mmu-miR-331-5p	1	Oxsm
	miR-196a-5p	hsa-miR-196a-5p	24	Eif2b4;Zcchc11;Vcp;Cdkn1b;Oat;Ccnt2;Sar1b;Rfc2;Nrxn1;Rdx;Frs2;Plekha3;Lsp1;Ube2z;Rab21;Tmem135;Bin3;Psmc3;Brms1l;Reep2;Pde6d;Sap18;Rab11fip4;Atp6v1f
	miR-103-3p	mmu-miR-103-3p	1	Oxsm
	miR-99a-3p	hsa-miR-99a-3p	3	Wipf1;Wiz;Gstm5
	miR-384-5p	mmu-miR-384-5p	1	Tnrc6b
	miR-107-3p	mmu-miR-107-3p	1	Oxsm
	miR-291a-3p	mmu-miR-291a-3p	2	Tprkb;Cntn2
	miR-410-3p	hsa-miR-410-3p	15	Tpd52;Mcfd2;Ttyh3;Ntrk3;Anxa5;Plekha3;Hspa13;Klhl9;Ccdc80;Elf2;Srp72;Sik3;Pmepa1;Rbm7;Cpeb2
	miR-26a-5p	mmu-miR-26a-5p	24	Tpd52;Golm1;Sema6d;Cep350;Osbpl2;Cpsf2;Ccnc;L1cam;Hspa13;Tmem164;Ppp1r9b;Tmem135;Tmem43;Sapcd2;Papd7;Ube2q1;Hectd4;Map1a;Pmepa1;Usp40;Cpeb2;Rapgef6;Tnrc6a;Rnf187
	miR-130a-5p	hsa-miR-130a-5p	7	Mcfd2;Wee1;Celf1;Sema6d;Rpl7l1;Sdhd;Tnrc6a
	miR-1896	mmu-miR-1896	10	Btaf1;Mprip;Rpl7l1;Cntn2;Agtrap;Ybx1;Med16;Fbxo22;Lgr5;Camsap1
	miR-130b-5p	hsa-miR-130b-5p	18	Otud4;Kdm5a;Rwdd1;Pdha1;Exoc7;Adprhl2;Prim1;Gosr2;Pdgfa;Rpl8;Wee1;Psmb5;Kansl1;Atxn7;Fam53b;Eef1e1;Rapgef6;Tbc1d15
	miR-376b-5p	hsa-miR-376b-5p	3	Grn;Tmem135;Nrxn1
	miR-186-5p	mmu-miR-186-5p	3	Tmem33;Emc3;Nelfa
	miR-144-5p	hsa-miR-144-5p	1	Blmh
	miR-29c-3p	mmu-miR-29c-3p	1	Bicd1
Turquoise	miR-124-3p	mmu-miR-124-3p	31	Notch3;Smarcb1;Slc44a2;Gpr21;Eci1;Faf1;Slc7a14;Zbtb5;Bicd2;Mdk;Acp6;Flot2;Pip4k2c;Atp6v0e2;Slc35a4;Xrcc6;Svop;Rabl2a;Wdr34;Hspbap1;Mapk14;Cnot4;Slc7a6;Ebna1bp2;Actc1;Aak1;Mvd;Stambp;Gnb5;Man1b1;Ypel5
	let-7a-5p	hsa-let-7a-5p	33	Rpl30;Ube3c;Amd1;Eif4a3;Akap8;Zbtb5;Bzw1;Adh5;Raver1;Efhd2;Lta4h;Taf9b;Glul;Map4k4;Slc35a4;Parp1;Rabl2a;Rpl35a;Pde4dip;Tubb4a;Fbxw2;Pex14;Cdc25b;Atxn2l;Rnf144b;Txlna;Snx17;Ago1;Ivd;Ndufaf3;Ubap2;Paxbp1;Fxn
	let-7d-5p	hsa-let-7d-5p	21	Slc35a4;Amd1;Eif4a3;Rabl2a;Akap8;Srek1ip1;Zbtb5;Tubb4a;Bzw1;Adh5;Fbxw2;Rnf144b;Cacng8;Txlna;Snx17;Ago1;Efhd2;Bub3;Rbm12;Paxbp1;Fxn
	miR-125b-5p	hsa-miR-125b-5p	31	Arf3;Csrnp2;Galnt18;Nrarp;Mtmr4;Zfyve1;Slc7a1;Cox7c;Supt6h;Fxr1;Mfsd9;Podxl;Arih2;Pip4k2c;Lta4h;Rab4a;Slc35a4;Abcc1;Parp1;Plekhg5;Rpl35a;Mapk14;Dkk3;Abtb1;Slc7a6;Wnk1;Scnn1a;Pabpc1;Man1b1;Nes;Fgfr2
	miR-98-5p	hsa-miR-98-5p	40	Cant1;Usp10;Eif4a3;Amd1;Fam69a;Timm13;Ak2;Akap8;Zbtb5;Bzw1;Adh5;Fads3;Serp1;Rb1cc1;Slc17a5;Efhd2;Nelfcd;Ier3;Smarcc1;Abcc1;Armt1;Rabl2a;Igf1;Cdc42bpa;Tubb4a;Fbxw2;Nr2f6;Smarca4;Wars2;Tpst2;Cnot4;Rnf144b;Oxa1l;Slc7a6;Txlna;Snx17;Ndufaf3;Pik3c3;Mapre1;Fxn
	miR-494-3p	mmu-miR-494-3p	4	Faf1;Itsn1;Igf1;Fgfr2
	let-7g-5p	hsa-let-7g-5p	16	Ube3c;Eif4a3;Amd1;Akap8;Rabl2a;Zbtb5;Tubb4a;Bzw1;Adh5;Fbxw2;Rnf144b;Txlna;Snx17;Ago1;Efhd2;Fxn
	let-7f-5p	hsa-let-7f-5p	21	Smarcc1;Usp2;Amd1;Eif4a3;Rabl2a;Akap8;Zbtb5;Tubb4a;Bzw1;Adh5;Fbxw2;Atxn2l;Rnf144b;Txlna;Snx17;Ago1;Hnrnpa2b1;Efhd2;Ubap2;Fxn;Glul
	let-7b-5p	mmu-let-7b-5p	22	Csrnp2;Slc35a4;Armt1;Eif2ak3;Arhgap1;Mtmr4;Tubb4a;Rnf5;Kctd7;Nell2;Fam171a1;Gnal;Tmem214;Wnk1;Slitrk5;Nup35;Ubap2;Flywch1;Ubxn4;Fnip2;Slc29a3;Cnih4
	let-7c-5p	hsa-let-7c-5p	30	Amd1;Eif4a3;Akap8;Zbtb5;Bzw1;Adh5;Cacng8;Psmb2;Rpl18a;Ppp2r5e;Efhd2;Lta4h;Srebf1;Slc35a4;Smarcc1;Cbx6;Rabl2a;Cdc42bpa;Smad6;Tubb4a;Snupn;Gatad2b;Fbxw2;Rnf144b;Mycl;Txlna;Snx17;Ago1;Gars;Fxn
	miR-301a-5p	hsa-miR-301a-5p	4	Pdia3;Hip1;Apip;Ndrg2
	miR-16-5p	hsa-miR-16-5p	88	Gsk3b;Rpl30;Ahcyl1;Ube3c;Usp31;Fam69a;Arpc5l;Fcf1;Mrfap1;Cib1;Bzw1;Ybx3;Ipo4;Scamp5;Cdc20;Pcmt1;Pnn;Mrpl40;Rassf2;Rims3;Pnp;Rars;Ppp6r3;Creb3l2;Fdxr;Rpl36;Flot2;Golga7;Cpt1a;Abcc1;Rexo1;Cdadc1;Usp42;Mrps23;Lancl1;Atg14;Zdhhc16;Oscar;Atxn2l;Rnf144b;Dnajc2;Fam189b;Smdt1;Sdhaf2;Csde1;Tcp1;Tmbim6;Gars;Otub1;Psmd12;Ap5z1;Timm13;Ak2;Lypd2;Mtmr4;Zbtb5;Slc7a1;Hsd17b8;Gabarap;Mrpl10;Tmem69;Ncstn;Tmem168;K…
	miR-582-5p	hsa-miR-582-5p	8	Ppp2r5e;Amd1;Alg14;Pde4dip;Msmo1;Pabpc1l2a;Bzw1;Nr2f6
	miR-26b-3p	hsa-miR-26b-3p	1	St13
	miR-34b-5p	hsa-miR-34b-5p	9	Cnot4;Xrcc6;Gabrb1;Peak1;Snx17;Ago1;Arhgap1;Arih2;Polr2f
	miR-539-3p	hsa-miR-539-3p	3	Tmed10;Mri1;Uchl5
	miR-483-5p	hsa-miR-483-5p	8	Notch3;Fam160b2;Cacng8;Ccs;Lars;Phf20;Ppdpf;Ndufv3
	miR-196b-5p	hsa-miR-196b-5p	4	Txlna;Mapre1;Paxbp1;Pbx1
	miR-331-5p	hsa-miR-331-5p	1	Synpo2l
	miR-196a-5p	hsa-miR-196a-5p	13	Got2;Ahsa1;Smc3;Etv3;Lrrc41;Nr2f6;Nell2;Tuba1b;Pnp;Tra2b;Pdcd4;Glul;Fktn
	miR-103-3p	mmu-miR-103-3p	2	Irgq;Lyrm9
	miR-99a-3p	hsa-miR-99a-3p	1	Cep19
	miR-323-3p	mmu-miR-323-3p	1	Dstyk
	miR-384-5p	mmu-miR-384-5p	1	Cd300a
	miR-107-3p	mmu-miR-107-3p	2	Irgq;Lyrm9
	miR-291a-3p	mmu-miR-291a-3p	6	Chrnb4;Cd300a;Ddx11;Mtif2;Fbxl3;Luc7l2
	miR-410-3p	hsa-miR-410-3p	13	Gsk3b;Meaf6;Apip;Zbtb20;Triap1;Tm9sf3;Lrp6;Kif3b;Ppp2r5e;Csde1;Fbxl3;Fam76a;Zbtb7a
	miR-26a-5p	mmu-miR-26a-5p	28	Tmem87b;Hip1;Mrfap1;Leng8;Nrarp;Cd99l2;Elfn2;Slc7a1;Nol4;Bicd2;Agpat3;Scamp5;Wdr92;Rnf216;Kif3b;Zic2;Atp6v0e2;Fnip2;Arsb;Anks1b;Slc25a46;Mrpl45;Kctd7;Dab1;Wnk1;Pgam5;Fam76b;Ube2k
	miR-130a-5p	hsa-miR-130a-5p	2	Hmgcs1;Ndufv3
	miR-1896	mmu-miR-1896	8	Zfyve27;Gnal;Ap5z1;Cd300a;Eci1;Ddx11;Fxn;Fktn
	miR-130b-5p	hsa-miR-130b-5p	15	Cers4;Hip1;Wdr26;Helz;Igf1;Dek;Fgf1;Cdc42bpa;Lrp6;Rims3;Sdhaf2;Wnk1;Gdap1l1;Hivep3;Smim12
	miR-376b-5p	hsa-miR-376b-5p	2	Wdr26;Cryz
	miR-186-5p	hsa-miR-186-5p	57	Mrps16;Setd6;Pdcd5;Amd1;Ngly1;Mrfap1;Sat2;Gcc2;Gja1;Rims3;Pnp;Serp1;Rpl18a;Rpl36;Arl6ip4;Glul;Golga7;Hemk1;Hmgcs1;Mrpl45;Lrrc41;Csde1;Tcp1;Tmbim6;Dnase2;Srsf6;Dbn1;Sf1;Camk2b;Cox17;Wdr62;Ambra1;Tm9sf3;Ncstn;Podxl;Mta2;Fnip2;Hmox2;St13;Ndufa4;Ndufa2;Smarca5;Srek1ip1;Helz;Dek;Gatad2b;Cnot4;Yrdc;Stk25;Wnk1;Ago1;Nmt1;Chmp2a;Spire1;Fbxl3;Ube2k;Fgfr2
	miR-144-5p	hsa-miR-144-5p	1	Pcsk2
	miR-29c-3p	mmu-miR-29c-3p	3	Rsad1;Cisd2;Zbtb5
Yellow	miR-124-3p	hsa-miR-124-3p	12	Snx18;Acadvl;Necap2;Kdm2a;Pes1;Anks3;Ppan;Aldh18a1;Ptpn12;Slc15a4;Sos2;B4galt5
	let-7a-5p	hsa-let-7a-5p	5	Golga4;Ccnd1;Polr2d;Tmem64;Fam104a
	let-7g-5p	hsa-let-7g-5p	4	Golga4;Ccnd1;Polr2d;Fam104a
	let-7f-5p	hsa-let-7f-5p	4	Golga4;Ccnd1;Polr2d;Fam104a
	let-7b-5p	mmu-let-7b-5p	6	Pigs;Slc6a8;Ccnd1;Psme4;E2f3;Ddn
	let-7d-5p	hsa-let-7d-5p	4	Golga4;Ccnd1;Polr2d;Fam104a
	miR-125b-5p	hsa-miR-125b-5p	5	Grin2a;E2f3;Timm10;Tnpo3;Megf9
	let-7c-5p	hsa-let-7c-5p	6	Golga4;Ccnd1;Polr2d;Numb;Fam104a;Pak4
	miR-98-5p	hsa-miR-98-5p	11	Golga4;Alg8;Yipf1;Xpo4;Ccnd1;Psme4;Sigmar1;Polr2d;Ppan;Fam104a;Abcf1
	miR-494-3p	hsa-miR-494-3p	4	Ccnd1;Cycs;Ptpn12;Tmem64
	miR-291a-3p	mmu-miR-291a-3p	1	Il10rb
	miR-301a-5p	hsa-miR-301a-5p	3	Pigs;Ocln;Gadl1
	miR-16-5p	hsa-miR-16-5p	27	Anapc13;Ppan;Ddn;Uxt;Dscr3;Xpo4;Ccnd1;Hyal3;E2f3;Gnat1;Pelo;Tnpo3;Abcf1;Ptcd3;Smad1;Kdm2a;Ascc1;Usmg5;Ssrp1;Tubb4b;Fam155b;Asxl1;Psme4;Cycs;Aldh18a1;Slirp;Ezh1
	miR-410-3p	hsa-miR-410-3p	2	Mmgt1;Abcf1
	miR-26a-5p	mmu-miR-26a-5p	6	Rragc;Adi1;Fkbp1b;Purg;Megf9;Kcnh1
	miR-34b-5p	mmu-miR-34b-5p	5	Mmgt1;Hus1;Ssrp1;Sephs1;Atp5j2
	miR-130a-5p	hsa-miR-130a-5p	2	Mmgt1;Rpp14
	miR-539-3p	mmu-miR-539-3p	1	Myf5
	miR-130b-5p	hsa-miR-130b-5p	3	Grin2a;Xpo4;Akip1
	miR-483-5p	hsa-miR-483-5p	1	Ormdl2
	miR-196b-5p	hsa-miR-196b-5p	4	Dffa;Polr2d;Prkaca;Fam104a
	miR-331-5p	hsa-miR-331-5p	1	Pelo
	miR-196a-5p	hsa-miR-196a-5p	5	Dffa;Slc6a8;Ccnd1;Polr2d;Fam104a
	miR-186-5p	hsa-miR-186-5p	9	Smad1;Golga4;Grik5;Polr2d;Zc3h8;Tmem64;Tubb4b;Slc15a4;Purg
	miR-29c-3p	hsa-miR-29c-3p	3	Pigs;Numb;Purg
	miR-384-5p	mmu-miR-384-5p	1	Ptrhd1

[truncated: 5 more sheets: Table S10, Table S11, Table S12, Table S13, Table S14]
